# Supplementary material for: A protein interaction mechanism for suppressing the mechanosensitive Piezo channels
Source: Nat Commun. 2017 Nov 27;8:1797. doi: 10.1038/s41467-017-01712-z (PMC5702604; doi:10.1038/s41467-017-01712-z)
Supplement: Supplementary file 4 — Supplementary Data 1 [file 41467_2017_1712_MOESM4_ESM.xlsx]

## Sheet: Piezo1-GST sample
Supplementery Data1 The proteins identified in the mass spectrometry analysis of the bands near 130kDa
The protein hits in the Piezo1-GST sample are shown as follows.
The peptide sequences of each hit are hiden which will be shown via clicking the button of “+”.
Description	Score	# Peptides
Heat shock 70 kDa protein 1A/1B OS=Homo sapiens GN=HSPA1A PE=1 SV=5 - [HSP71_HUMAN]	64.7631	13
A8	Sequence	Protein Group Accessions
High	AQIHDLVLVGGSTR	P08107
High	NQVALNPQNTVFDAK	P08107
High	NQVALNPQNTVFDAKR	P08107
High	IInEPTAAAIAYGLDR	P08107
High	DAGVIAGLNVLR	P08107
High	LLQDFFnGRDLNK	P08107
High	IINEPTAAAIAYGLDR	P08107
High	NALESYAFNMK	P08107
High	ATAGDTHLGGEDFDNR	P08107
High	VEIIANDQGNR	P20029;P08107;Q3TB63
High	GVPQIEVTFDIDANGILNVTATDK	P08107
High	GVPQIEVTFDIDAnGILNVTATDK	P08107
High	GVPqIEVTFDIDANGILnVTATDK	P08107
High	LSKEEIER	P08107
High	VQVSYKGETK	P08107
High	LDKAQIHDLVLVGGSTR	P08107
Sarcoplasmic/endoplasmic reticulum calcium ATPase 2 OS=Mus musculus GN=Atp2a2 PE=2 SV=1 - [J3KMM5_MOUSE]	56.7016	15
A8	Sequence	Protein Group Accessions
High	IRDEMVATEQER	J3KMM5
High	VGEATETALTcLVEK	P13585;J3KMM5
High	NMLFSGTNIAAGK	J3KMM5
High	MNVFDTELKGLSK	J3KMM5
High	VDQSILTGESVSVIK	P13585;J3KMM5
High	NmLFSGTNIAAGK	J3KMM5
High	SMSVYcTPNKPSR	J3KMM5
High	TGTLTTNQMSVcR	J3KMM5
High	IGIFGQDEDVTSK	J3KMM5
High	EFDELSPSAQR	J3KMM5
High	ANAcNSVIK	P13585;J3KMM5
High	GAPEGVIDR	P13585;J3KMM5
High	EWGSGSDTLR	J3KMM5
High	SEIGIAMGSGTAVAK	J3KMM5
High	RIGIFGQDEDVTSK	J3KMM5
High	LDEFGEQLSK	P13585;J3KMM5
Unconventional myosin-Ib OS=Mus musculus GN=Myo1b PE=2 SV=1 - [E9QNH6_MOUSE]	51.1388	13
A8	Sequence	Protein Group Accessions
High	AAHIFNESLVcHQIR	E9QNH6
High	SSALVIQSYIR	E9QNH6
High	DQDKDQcILITGESGAGK	E9QNH6
High	VnGVDDAANFR	E9QNH6
High	VSTTLNVAQAYYAR	E9QNH6
High	LNQVcATHQHFESR	E9QNH6
High	VNGVDDAANFR	E9QNH6
High	SLRDQDKDQcILITGESGAGK	E9QNH6
High	IIIAEVVNK	E9QNH6
High	IFLLTNNNLLLADQK	E9QNH6
High	FLNDTTLPHScFR	E9QNH6
High	LGNIEFKPESR	E9QNH6
High	LKDAIEEK	E9QNH6
High	ASVATLMR	E9QNH6
Heat shock protein HSP 90-beta OS=Homo sapiens GN=HSP90AB1 PE=1 SV=4 - [HS90B_HUMAN]	48.9605	11
A8	Sequence	Protein Group Accessions
High	ADLINNLGTIAK	P07900;P08238
High	GVVDSEDLPLNISR	Q922R9;P07900;P08238
High	TLTLVDTGIGMTK	P08238;P07900
High	ELISNASDALDKIR	P08113;P08238
High	YESLTDPSKLDSGK	P07900;P08238
High	NPDDITQEEYGEFYK	P08238
High	ELISNASDALDK	P08113;P08238
High	SLTNDWEDHLAVK	P07900;P08238
High	YIDQEELNK	P07900;P08238
High	HLEINPDHPIVETLR	P08238
High	LGIHEDSTNR	P08238
Ubiquitin-like modifier-activating enzyme 1 OS=Homo sapiens GN=UBA1 PE=1 SV=3 - [UBA1_HUMAN]	48.4733	10
A8	Sequence	Protein Group Accessions
High	YDGQVAVFGSDLQEK	P22314
High	nGSEADIDEGLYSR	P22314
High	DNPGVVTcLDEAR	P22314
High	KPLLESGTLGTK	P22314
High	NGSEADIDEGLYSR	P22314
High	NEEDAAELVALAQAVNAR	P22314
High	ALPAVQQNNLDEDLIRK	P22314
High	QPAENVNQYLTDPK	P22314
High	LDQPMTEIVSR	P22314
High	LAGTQPLEVLEAVQR	P22314
High	LQTSSVLVSGLR	P22314
Heat shock protein HSP 90-alpha OS=Homo sapiens GN=HSP90AA1 PE=1 SV=5 - [HS90A_HUMAN]	46.5297	11
A8	Sequence	Protein Group Accessions
High	NPDDITNEEYGEFYK	P07900
High	ADLINNLGTIAK	P07900;P08238
High	GVVDSEDLPLNISR	Q922R9;P07900;P08238
High	ELISNSSDALDKIR	P07900
High	TLTIVDTGIGMTK	P08238;P07900
High	YESLTDPSKLDSGK	P07900;P08238
High	ELHINLIPNKQDR	P07900
High	SLTNDWEDHLAVK	P07900;P08238
High	DQVANSAFVER	P07900
High	YIDQEELNK	P07900;P08238
High	ELISNSSDALDK	P07900
78 kDa glucose-regulated protein OS=Mus musculus GN=Hspa5 PE=1 SV=3 - [GRP78_MOUSE]	44.5475	12
A8	Sequence	Protein Group Accessions
High	IINEPTAAAIAYGLDK	Q3TB63;P20029
High	TWNDPSVQQDIK	P20029
High	SQIFSTASDNQPTVTIK	P20029
High	IINEPTAAAIAYGLDKR	P20029
High	NQLTSNPENTVFDAK	P20029
High	ITPSYVAFTPEGER	P20029
High	TKPYIQVDIGGGQTK	P20029
High	NQLTSNPENTVFDAKR	P20029
High	VTHAVVTVPAYFNDAQR	P20029
High	IInEPTAAAIAYGLDK	P20029;Q3TB63
High	VEIIANDQGNR	P20029;P08107;Q3TB63
High	TFAPEEISAMVLTK	P20029
High	KKELEEIVQPIISK	P20029
High	NQLTSnPENTVFDAKR	P20029
Keratin, type II cytoskeletal 1 OS=Homo sapiens GN=KRT1 PE=1 SV=6 - [K2C1_HUMAN]	43.8758	10
A8	Sequence	Protein Group Accessions
High	SGGGFSSGSAGIINYQR	P04264
High	SLDLDSIIAEVK	P04264;Q922U2;P50446
High	FLEQQNQVLQTK	P04264
High	TNAENEFVTIKK	P04264
High	YEELQITAGR	P04264
High	TNAENEFVTIK	P04264
High	FLEQQnQVLQTK	P04264
High	GSGGGSSGGSIGGR	P04264
High	AEAESLYQSK	P04264
High	SKAEAESLYQSK	P04264
High	AQYEDIAQKSK	P04264
60 kDa heat shock protein, mitochondrial OS=Mus musculus GN=Hspd1 PE=1 SV=1 - [CH60_MOUSE]	42.8493	11
A8	Sequence	Protein Group Accessions
High	cEFQDAYVLLSEK	P63038
High	VGEVIVTKDDAMLLK	P63038
High	TVIIEQSWGSPK	P63038
High	AAVEEGIVLGGGcALLR	P63038
High	VGGTSDVEVNEKKDR	P63038
High	GYISPYFINTSK	P63038
High	LSDGVAVLK	P63038
High	VGLQVVAVK	P63038
High	VTDALNATR	P63038
High	LVQDVANNTNEEAGDGTTTATVLAR	P63038
High	APGFGDNRK	P63038
Putative uncharacterized protein (Fragment) OS=Mus musculus GN=Hspa8 PE=2 SV=1 - [Q3TB63_MOUSE]	40.8433	9
A8	Sequence	Protein Group Accessions
High	SQIHDIVLVGGSTR	Q3TB63
High	IINEPTAAAIAYGLDK	Q3TB63;P20029
High	IINEPTAAAIAYGLDKK	Q3TB63
High	STAGDTHLGGEDFDNR	Q3TB63
High	NQVAMNPTNTVFDAK	Q3TB63
High	LDKSQIHDIVLVGGSTR	Q3TB63
High	MKEIAEAYLGK	Q3TB63
High	NQVAmNPTNTVFDAK	Q3TB63
High	IInEPTAAAIAYGLDK	P20029;Q3TB63
High	VEIIANDQGNR	P20029;P08107;Q3TB63
High	DAGTIAGLNVLR	Q3TB63
Alpha-enolase OS=Homo sapiens GN=ENO1 PE=1 SV=2 - [ENOA_HUMAN]	40.6094	9
A8	Sequence	Protein Group Accessions
High	VNQIGSVTESLQAcK	P06733
High	DATNVGDEGGFAPNILENK	P06733
High	SGKYDLDFKSPDDPSR	P06733
High	IGAEVYHNLK	P06733
High	VnQIGSVTESLQAcK	P06733
High	GNPTVEVDLFTSK	P06733
High	ScNcLLLK	P06733
High	YISPDQLADLYK	P06733
High	KLNVTEQEKIDK	P06733
High	YDLDFKSPDDPSR	P06733
Putative uncharacterized protein OS=Mus musculus GN=Actb PE=2 SV=1 - [Q3U804_MOUSE]	33.909	8
A8	Sequence	Protein Group Accessions
High	VAPEEHPVLLTEAPLNPK	Q3U804
High	GYSFTTTAER	Q3U804
High	SYELPDGQVITIGNER	Q3U804
High	EITALAPSTMK	Q3U804
High	DSYVGDEAQSKR	Q3U804
High	QEYDESGPSIVHR	Q3U804
High	DSYVGDEAQSK	Q3U804
High	AVFPSIVGRPR	Q3U804
Myosin-9 OS=Homo sapiens GN=MYH9 PE=1 SV=4 - [MYH9_HUMAN]	29.5164	7
A8	Sequence	Protein Group Accessions
High	IAQLEEQLDNETKER	P35579
High	ALEEAMEQKAELER	P35579
High	IAQLEEQLDNETK	P35579
High	IAQLEEQLDnETKER	P35579
High	ALELDSNLYR	P35579
High	KEEELQAALAR	P35579
High	KVEAQLQELQVK	P35579
High	TDLLLEPYNK	P35579
Endoplasmin OS=Mus musculus GN=Hsp90b1 PE=1 SV=2 - [ENPL_MOUSE]	28.98	9
A8	Sequence	Protein Group Accessions
High	ELISNASDALDKIR	P08113;P08238
High	SGTSEFLNK	P08113
High	LGVIEDHSNR	P08113
High	ELISNASDALDK	P08113;P08238
High	DISTNYYASQK	P08113
High	EVEEDEYKAFYK	P08113
High	GVVDSDDLPLNVSR	P08113
High	SILFVPTSAPR	P08113
High	SGYLLPDTK	P08113
Tubulin beta-4B chain OS=Mus musculus GN=Tubb4b PE=1 SV=1 - [TBB4B_MOUSE]	27.517	6
A8	Sequence	Protein Group Accessions
High	EIVHLQAGQcGNQIGAK	P68372;P99024
High	EVDEQMLNVQNK	P68372;P99024
High	EIVHLQAGQcGNqIGAK	P68372;P99024
High	LAVNMVPFPR	P68372;P99024
High	INVYYNEATGGK	P68372
High	EVDEQmLnVQNK	P68372;P99024
High	NMMAAcDPR	P68372;P99024
High	EVDEQmLNVQNK	P68372;P99024
High	AVLVDLEPGTMDSVR	P68372
Tubulin beta-5 chain OS=Mus musculus GN=Tubb5 PE=1 SV=1 - [TBB5_MOUSE]	26.2437	6
A8	Sequence	Protein Group Accessions
High	EIVHIQAGQcGNQIGAK	P68372;P99024
High	EVDEQMLNVQNK	P68372;P99024
High	EIVHIQAGQcGNqIGAK	P68372;P99024
High	LAVNMVPFPR	P68372;P99024
High	ALTVPELTQQVFDAK	P99024
High	ISVYYNEATGGK	P99024
High	EVDEQmLnVQNK	P68372;P99024
High	NMMAAcDPR	P68372;P99024
High	EVDEQmLNVQNK	P68372;P99024
Sarcoplasmic/endoplasmic reticulum calcium ATPase 1 OS=Gallus gallus GN=ATP2A1 PE=2 SV=2 - [AT2A1_CHICK]	26.037	6
A8	Sequence	Protein Group Accessions
High	VGEATETALTcLVEK	P13585;J3KMM5
High	KAEIGIAMGSGTAVAK	P13585
High	VDQSILTGESVSVIK	P13585;J3KMM5
High	ANAcNSVIK	P13585;J3KMM5
High	GAPEGVIDR	P13585;J3KMM5
High	LDEFGEQLSK	P13585;J3KMM5
Tubulin alpha-1C chain OS=Mus musculus GN=Tuba1c PE=1 SV=1 - [TBA1C_MOUSE]	22.2139	8
A8	Sequence	Protein Group Accessions
High	TIGGGDDSFNTFFSETGAGK	P68373;P08537
High	IHFPLATYAPVISAEK	P68373;P08537
High	VGINYQPPTVVPGGDLAK	P68373;P08537
High	EIIDLVLDR	P68373;P08537
High	DVNAAIATIK	P68373;P08537
High	AVFVDLEPTVIDEVR	P68373;P08537
High	TIQFVDWcPTGFK	P68373
High	YMAccLLYR	P68373;P08537
Tubulin alpha chain OS=Xenopus laevis GN=tuba PE=2 SV=2 - [TBA_XENLA]	22.2139	8
A8	Sequence	Protein Group Accessions
High	TIGGGDDSFNTFFSETGAGK	P68373;P08537
High	IHFPLATYAPVISAEK	P68373;P08537
High	VGINYQPPTVVPGGDLAK	P68373;P08537
High	EIIDLVLDR	P68373;P08537
High	DVNAAIATIK	P68373;P08537
High	AVFVDLEPTVIDEVR	P68373;P08537
High	YMAccLLYR	P68373;P08537
High	SIQFVDWcPTGFK	P08537
Unconventional myosin-Ie OS=Mus musculus GN=Myo1e PE=1 SV=1 - [MYO1E_MOUSE]	21.162	6
A8	Sequence	Protein Group Accessions
High	ITESSIVENLK	E9Q634
High	YFEIQFSPGGEPDGGK	E9Q634
High	AAPAPPGcHQnGVIR	E9Q634
High	HSGVDDMVLLSK	E9Q634
High	EKIDFADTVTK	E9Q634
High	NQFVPPPHAFGNQR	E9Q634
Elongation factor 2 OS=Homo sapiens GN=EEF2 PE=1 SV=4 - [EF2_HUMAN]	20.0867	7
A8	Sequence	Protein Group Accessions
High	GHVFEESqVAGTPMFVVK	P13639
High	cLYASVLTAQPR	P13639
High	ETVSEESNVLcLSK	P13639
High	GEGQLGPAER	P13639
High	VFSGLVSTGLK	P13639
High	RcLYASVLTAQPR	P13639
High	STLTDSLVcK	P13639
Stress-70 protein, mitochondrial OS=Mus musculus GN=Hspa9 PE=1 SV=3 - [GRP75_MOUSE]	18.3465	4
A8	Sequence	Protein Group Accessions
High	VINEPTAAALAYGLDK	P38647
High	TTPSVVAFTADGER	P38647
High	VInEPTAAALAYGLDK	P38647
High	QAASSLQQASLK	P38647
High	NAVITVPAYFNDSQR	P38647
Isoform 2 of Glyceraldehyde-3-phosphate dehydrogenase OS=Homo sapiens GN=GAPDH - [G3P_HUMAN]	17.801	5
A8	Sequence	Protein Group Accessions
High	GALQNIIPASTGAAK	P04406-2
High	VVDLMAHMASKE	P04406-2
High	VPTANVSVVDLTcR	P04406-2
High	AGAHLQGGAK	P04406-2
High	IISnAScTTNcLAPLAK	P04406-2
High	IISnAScTTncLAPLAK	P04406-2
High	IISNAScTTNcLAPLAK	P04406-2
Keratin, type I cytoskeletal 14 OS=Mus musculus GN=Krt14 PE=1 SV=2 - [K1C14_MOUSE]	16.4305	4
A8	Sequence	Protein Group Accessions
High	GqVGGDVnVEmDAAPGVDLSR	Q61781;Q6IFX2
High	EVATNSELVQSGK	Q61781;Q9QWL7
High	VLDELTLAR	Q61781;Q9QWL7;Q6IFX2
High	VTMQNLNDR	P02535-3;Q61781
PAX3- and PAX7-binding protein 1 OS=Mus musculus GN=Paxbp1 PE=1 SV=3 - [PAXB1_MOUSE]	15.3463	6
A8	Sequence	Protein Group Accessions
High	NSGPYLFFQR	P58501
High	LEGSSGGIGER	P58501
High	TLDDDVFMPLYPK	P58501
High	NSIGcSDVEKR	P58501
High	TISQLENFcR	P58501
High	AQNVINcFPK	P58501
Cullin-associated NEDD8-dissociated protein 1 OS=Mus musculus GN=Cand1 PE=2 SV=2 - [CAND1_MOUSE]	15.1638	4
A8	Sequence	Protein Group Accessions
High	LLEDKNGEVQNLAVK	Q6ZQ38
High	ALTLIAGSPLK	Q6ZQ38
High	EGPAVVGQFIQDVK	Q6ZQ38
High	LLEDKnGEVQnLAVK	Q6ZQ38
High	AADIDQEVKER	Q6ZQ38
Ras-related protein Rab-18 OS=Mus musculus GN=Rab18 PE=2 SV=2 - [RAB18_MOUSE]	12.8281	1
A8	Sequence	Protein Group Accessions
High	FTDDTFDPELAATIGVDFK	P35293
Isoform 3 of Keratin, type I cytoskeletal 10 OS=Mus musculus GN=Krt10 - [K1C10_MOUSE]	12.5799	5
A8	Sequence	Protein Group Accessions
High	ALEESNYELEGK	P02535-3
High	VTMQNLNDR	P02535-3;Q61781
High	LAADDFRLK	P02535-3
High	QSLEASLAETEGR	P02535-3
High	ALEESNYELEGKIK	P02535-3
Keratin, type II cytoskeletal 6A OS=Mus musculus GN=Krt6a PE=2 SV=3 - [K2C6A_MOUSE]	12.4754	4
A8	Sequence	Protein Group Accessions
High	SLDLDSIIAEVK	P04264;Q922U2;P50446
High	TAAENEFVTLKK	P50446
High	YEELQVTAGR	P50446
High	FASFIDKVR	B2RTP7;Q922U2;P50446;Q8VED5;Q14CN4-3
Trap1 protein (Fragment) OS=Mus musculus GN=Trap1 PE=2 SV=1 - [Q922R9_MOUSE]	12.2219	2
A8	Sequence	Protein Group Accessions
High	GVVDSEDIPLNLSR	Q922R9;P07900;P08238
High	AqLLQPTLEINPR	Q922R9
High	AQLLQPTLEINPR	Q922R9
Triosephosphate isomerase OS=Mus musculus GN=Tpi1 PE=1 SV=4 - [TPIS_MOUSE]	11.8081	5
A8	Sequence	Protein Group Accessions
High	IAVAAQNcYK	P17751
High	TATPQQAQEVHEK	P17751
High	HVFGESDELIGQK	P17751
High	VVLAYEPVWAIGTGK	P17751
High	IIYGGSVTGATcK	P17751
High	TATPqQAQEVHEK	P17751
Keratin, type I cytoskeletal 42 OS=Mus musculus GN=Krt42 PE=1 SV=1 - [K1C42_MOUSE]	11.1471	3
A8	Sequence	Protein Group Accessions
High	GqVGGDVnVEmDAAPGVDLSR	Q61781;Q6IFX2
High	ALEEANADLEVK	Q6IFX2
High	VLDELTLAR	Q61781;Q9QWL7;Q6IFX2
Protein disulfide-isomerase A6 OS=Mus musculus GN=Pdia6 PE=1 SV=3 - [PDIA6_MOUSE]	10.7908	3
A8	Sequence	Protein Group Accessions
High	LAAVDATVNQVLASR	Q922R8
High	AATALKDVVK	Q922R8
High	GSFSEQGINEFLR	Q922R8
Keratin, type I cytoskeletal 17 OS=Mus musculus GN=Krt17 PE=1 SV=3 - [K1C17_MOUSE]	10.7759	3
A8	Sequence	Protein Group Accessions
High	EVATNSELVQSGK	Q61781;Q9QWL7
High	VLDELTLAR	Q61781;Q9QWL7;Q6IFX2
High	LASYLDKVR	Q9QWL7
Serum albumin OS=Mus musculus GN=Alb PE=1 SV=3 - [ALBU_MOUSE]	10.3472	1
A8	Sequence	Protein Group Accessions
High	LGEYGFQNAILVR	P07724
Sodium/potassium-transporting ATPase subunit alpha-1 OS=Mus musculus GN=Atp1a1 PE=1 SV=1 - [AT1A1_MOUSE]	9.97757	3
A8	Sequence	Protein Group Accessions
High	VDNSSLTGESEPQTR	Q8VDN2
High	AVAGDASESALLK	Q8VDN2
High	LNIPVNQVNPR	Q8VDN2
Putative uncharacterized protein (Fragment) OS=Mus musculus GN=P4hb PE=2 SV=1 - [Q3UDR2_MOUSE]	9.76242	2
A8	Sequence	Protein Group Accessions
High	VDATEESDLAQQYGVR	Q3UDR2
High	MDSTANEVEAVK	Q3UDR2
Isoform 2 of Heterogeneous nuclear ribonucleoprotein U-like protein 1 OS=Mus musculus GN=Hnrnpul1 - [HNRL1_MOUSE]	9.63791	3
A8	Sequence	Protein Group Accessions
High	NYILDQTNVYGSAQR	Q8VDM6-2
High	NcAVEFNFGQR	Q8VDM6-2
High	EALGGQALYPHVLVK	Q8VDM6-2
Polyubiquitin-C (Fragment) OS=Mus musculus GN=Ubc PE=2 SV=1 - [E9Q5F6_MOUSE]	9.13245	2
A8	Sequence	Protein Group Accessions
High	IQDKEGIPPDQQR	E9Q5F6
High	TITLEVEPSDTIENVK	E9Q5F6
Keratin, type II cytoskeletal 5 OS=Mus musculus GN=Krt5 PE=1 SV=1 - [K2C5_MOUSE]	9.01165	3
A8	Sequence	Protein Group Accessions
High	SLDLDSIIAEVK	P04264;Q922U2;P50446
High	YEELQQTAGR	Q922U2
High	FASFIDKVR	B2RTP7;Q922U2;P50446;Q8VED5;Q14CN4-3
L-lactate dehydrogenase OS=Microcebus murinus PE=3 SV=1 - [J9QHW2_MICMU]	8.92788	3
A8	Sequence	Protein Group Accessions
High	VIGSGcNLDSAR	J9QHW2
High	IVADKDYSVTANSK	J9QHW2
High	GLTSVINQK	J9QHW2
Non-muscle alpha-actinin 4 OS=Mus musculus GN=Actn4 PE=2 SV=1 - [Q1A602_MOUSE]	8.80123	3
A8	Sequence	Protein Group Accessions
High	FAIQDISVEETSAK	Q1A602
High	TINEVENQILTR	Q1A602
High	ETTDTDTADQVIASFK	Q1A602
Phosphoglycerate kinase 1 OS=Mus musculus GN=Pgk1 PE=1 SV=4 - [PGK1_MOUSE]	8.61922	2
A8	Sequence	Protein Group Accessions
High	GcITIIGGGDTATccAK	P09411
High	LGDVYVNDAFGTAHR	P09411
Importin-7 OS=Homo sapiens GN=IPO7 PE=1 SV=1 - [IPO7_HUMAN]	8.19684	2
A8	Sequence	Protein Group Accessions
High	AIFQTIQNR	O95373
High	VLTGVAGEDAEcHAAK	O95373
Vinculin OS=Mus musculus GN=Vcl PE=1 SV=4 - [VINC_MOUSE]	8.14923	3
A8	Sequence	Protein Group Accessions
High	AQQVSQGLDVLTAK	Q64727
High	AVAGNISDPGLQK	Q64727
High	WIDNPTVDDR	Q64727
Putative uncharacterized protein OS=Mus musculus GN=Vcp PE=2 SV=1 - [Q8BNF8_MOUSE]	7.97347	3
A8	Sequence	Protein Group Accessions
High	LGDVISIQPcPDVK	Q8BNF8
High	MTnGFSGADLTEIcQR	Q8BNF8
High	AIANEcQANFISIK	Q8BNF8
Ipo5 protein (Fragment) OS=Mus musculus GN=Ipo5 PE=2 SV=1 - [Q6NZC1_MOUSE]	7.63325	2
A8	Sequence	Protein Group Accessions
High	TKENVNATENcISAVGK	Q6NZC1
High	VAAAESMPLLLEcAR	Q6NZC1
Proliferating cell nuclear antigen OS=Mus musculus GN=Pcna-ps2 PE=3 SV=1 - [J3QQ26_MOUSE]	7.59381	2
A8	Sequence	Protein Group Accessions
High	DLSHIGDAVVIScAK	J3QQ26
High	FSASGELGnGNIK	J3QQ26
Probable ATP-dependent RNA helicase DDX46 OS=Mus musculus GN=Ddx46 PE=1 SV=2 - [DDX46_MOUSE]	7.56189	3
A8	Sequence	Protein Group Accessions
High	GYAYTFITEDQAR	Q569Z5
High	LLVATSVAAR	Q569Z5
High	VTYVVLDEADR	Q569Z5
Heterogeneous nuclear ribonucleoprotein K (Fragment) OS=Mus musculus GN=Hnrnpk PE=2 SV=1 - [H3BKI8_MOUSE]	7.19758	3
A8	Sequence	Protein Group Accessions
High	VVLIGGKPDR	H3BKI8
High	TDYNASVSVPDSSGPER	H3BKI8
High	GSDFDcELR	H3BKI8
Isoform 2 of T-complex protein 1 subunit beta OS=Homo sapiens GN=CCT2 - [TCPB_HUMAN]	7.19287	3
A8	Sequence	Protein Group Accessions
High	GATQQILDEAER	P78371-2
High	EALLSSAVDHGSDEVK	P78371-2
High	VAEIEHAEKEK	P78371-2
Angiomotin (Fragment) OS=Mus musculus GN=Amot PE=2 SV=1 - [B1AXE9_MOUSE]	7.16005	2
A8	Sequence	Protein Group Accessions
High	AQQMVEILSDENR	B1AXE9
High	VSEAYENLVK	B1AXE9
Putative uncharacterized protein OS=Mus musculus GN=Mthfd1 PE=2 SV=1 - [Q3TW74_MOUSE]	7.13543	3
A8	Sequence	Protein Group Accessions
High	VVGDVAYDEAKER	Q3TW74
High	YVVVTGITPTPLGEGK	Q3TW74
High	THLSLSHNPEQK	Q3TW74
Ankycorbin OS=Mus musculus GN=Rai14 PE=1 SV=1 - [RAI14_MOUSE]	7.12188	3
A8	Sequence	Protein Group Accessions
High	LSENAGIQNLLLSK	Q9EP71
High	QSQQLDLLQQQVK	Q9EP71
High	EKDNIQTLLK	Q9EP71
Putative uncharacterized protein (Fragment) OS=Mus musculus GN=Hnrnpu PE=2 SV=1 - [Q3TS50_MOUSE]	7.0784	1
A8	Sequence	Protein Group Accessions
High	nFILDQTNVSAAAQR	Q3TS50
High	NFILDQTNVSAAAQR	Q3TS50
Elongation factor 1-gamma OS=Mus musculus GN=Eef1g PE=1 SV=3 - [EF1G_MOUSE]	6.87399	2
A8	Sequence	Protein Group Accessions
High	ALIAAQYSGAQVR	Q9D8N0
High	KLDPGSEETQTLVR	Q9D8N0
Poly [ADP-ribose] polymerase 1 OS=Mus musculus GN=Parp1 PE=1 SV=3 - [PARP1_MOUSE]	6.58568	3
A8	Sequence	Protein Group Accessions
High	GGSDDSSKDPIDVNYEK	P11103
High	VVSEDFLQDVSASTK	P11103
High	TTNFAGILSQGLR	P11103
Laminin receptor (Fragment) OS=Mus musculus GN=Rpsa PE=2 SV=1 - [B2CY77_MOUSE]	6.56133	1
A8	Sequence	Protein Group Accessions
High	AIVAIENPADVSVISSR	B2CY77
D-3-phosphoglycerate dehydrogenase OS=Mus musculus GN=Phgdh PE=1 SV=3 - [SERA_MOUSE]	6.46183	2
A8	Sequence	Protein Group Accessions
High	AGTGVDNVDLEAATR	Q61753
High	ILQDGGLQVVEK	Q61753
Splicing factor 3A subunit 1 OS=Mus musculus GN=Sf3a1 PE=1 SV=1 - [SF3A1_MOUSE]	6.05965	2
A8	Sequence	Protein Group Accessions
High	IGEEEIQKPEEK	Q8K4Z5
High	LTAQFVAR	Q8K4Z5
Aconitate hydratase, mitochondrial OS=Mus musculus GN=Aco2 PE=1 SV=1 - [ACON_MOUSE]	5.96414	1
A8	Sequence	Protein Group Accessions
High	NAVTqEFGPVPDTAR	Q99KI0
High	NAVTQEFGPVPDTAR	Q99KI0
Protein disulfide-isomerase A3 OS=Mus musculus GN=Pdia3 PE=1 SV=2 - [PDIA3_MOUSE]	5.88425	3
A8	Sequence	Protein Group Accessions
High	LAPEYEAAATR	P27773
High	YGVSGYPTLK	P27773
High	FVMQEEFSR	P27773
Damaged-DNA recognition protein 1 OS=Mus musculus GN=Ddb1 PE=2 SV=1 - [Q91YC8_MOUSE]	5.71034	2
A8	Sequence	Protein Group Accessions
High	QGQGQLVTcSGAFK	Q91YC8
High	YNAcILEYK	Q91YC8
14-3-3 protein zeta/delta OS=Mus musculus GN=Ywhaz PE=1 SV=1 - [1433Z_MOUSE]	5.69516	2
A8	Sequence	Protein Group Accessions
High	SVTEQGAELSNEER	P63101
High	YLAEVAAGDDKK	P63101
Nucleolin OS=Mus musculus GN=Ncl PE=1 SV=2 - [NUCL_MOUSE]	5.56176	2
A8	Sequence	Protein Group Accessions
High	IVTDRETGSSK	P09405
High	NDLAVVDVR	P09405
Aspartate aminotransferase, mitochondrial OS=Mus musculus GN=Got2 PE=1 SV=1 - [AATM_MOUSE]	5.54296	1
A8	Sequence	Protein Group Accessions
High	FVTVQTISGTGALR	P05202
Keratin, type II cytoskeletal 79 OS=Mus musculus GN=Krt79 PE=2 SV=2 - [K2C79_MOUSE]	5.53256	2
A8	Sequence	Protein Group Accessions
High	NLDLDSIIAEVK	Q8VED5
High	FASFIDKVR	B2RTP7;Q922U2;P50446;Q8VED5;Q14CN4-3
DNA replication licensing factor MCM2 OS=Mus musculus GN=Mcm2 PE=1 SV=3 - [MCM2_MOUSE]	5.53031	1
A8	Sequence	Protein Group Accessions
High	cTVIAAANPIGGR	P97310
Putative uncharacterized protein (Fragment) OS=Mus musculus GN=Trim28 PE=2 SV=1 - [Q3UDN8_MOUSE]	5.46137	2
A8	Sequence	Protein Group Accessions
High	LTEDKADVQSIIGLQR	Q3UDN8
High	LSPPYSSPQEFAQDVGR	Q3UDN8
Elongation factor 1-alpha OS=Arabidopsis thaliana GN=AT1G07930 PE=2 SV=1 - [F4HUA0_ARATH]	5.24759	2
A8	Sequence	Protein Group Accessions
High	IGGIGTVPVGR	F4HUA0
High	STTTGHLIYK	F4HUA0
Isoform 3 of Keratin, type II cytoskeletal 72 OS=Homo sapiens GN=KRT72 - [K2C72_HUMAN]	5.14878	2
A8	Sequence	Protein Group Accessions
High	FLEqQNQVLETK	Q14CN4-3
High	FASFIDKVR	B2RTP7;Q922U2;P50446;Q8VED5;Q14CN4-3
Putative uncharacterized protein (Fragment) OS=Mus musculus GN=Hspa4 PE=2 SV=1 - [Q8C6R3_MOUSE]	5.07703	1
A8	Sequence	Protein Group Accessions
High	AGGIETIANEYSDR	Q8C6R3
Putative uncharacterized protein OS=Mus musculus PE=2 SV=1 - [Q8BS79_MOUSE]	5.05622	1
A8	Sequence	Protein Group Accessions
High	INENTGSVSVTR	Q8BS79
Igh protein OS=Mus musculus GN=Igh PE=1 SV=1 - [I6L985_MOUSE]	4.88244	3
A8	Sequence	Protein Group Accessions
High	VNSAAFPAPIEK	I6L985
High	NTQPImDTDGSYFVYSK	I6L985
High	DVLTITLTPK	I6L985
Golgi integral membrane protein 4 OS=Mus musculus GN=Golim4 PE=2 SV=1 - [D3YVW2_MOUSE]	4.82817	2
A8	Sequence	Protein Group Accessions
High	SALAAAQTQVAEYK	D3YVW2
High	YLQLQQEKEQELSK	D3YVW2
Peptidyl-prolyl cis-trans isomerase FKBP4 OS=Mus musculus GN=Fkbp4 PE=1 SV=5 - [FKBP4_MOUSE]	4.81947	2
A8	Sequence	Protein Group Accessions
High	LQAFSAAIEScNK	P30416
High	TQLAVcQQR	P30416
MKIAA1398 protein (Fragment) OS=Mus musculus GN=Rrbp1 PE=2 SV=1 - [Q6ZPS0_MOUSE]	4.81474	2
A8	Sequence	Protein Group Accessions
High	LLATEQEDAAVAK	Q6ZPS0
High	DALNQATSQVESK	Q6ZPS0
Isoform 2 of 14-3-3 protein theta OS=Mus musculus GN=Ywhaq - [1433T_MOUSE]	4.68951	1
A8	Sequence	Protein Group Accessions
High	AVTEQGAELSNEER	P68254-2
MKIAA3005 protein (Fragment) OS=Mus musculus GN=Myh10 PE=2 SV=1 - [Q80T68_MOUSE]	4.56879	2
A8	Sequence	Protein Group Accessions
High	ALELDPNLYR	Q80T68
High	IAEcSSQLAEEEEKAK	Q80T68
Far upstream element-binding protein 2 OS=Homo sapiens GN=KHSRP PE=1 SV=4 - [FUBP2_HUMAN]	4.53223	2
A8	Sequence	Protein Group Accessions
High	VQISPDSGGLPER	Q92945
High	SVSLTGAPESVQK	Q92945
T-complex protein 1 subunit epsilon OS=Mus musculus GN=Cct5 PE=1 SV=1 - [TCPE_MOUSE]	4.40226	2
A8	Sequence	Protein Group Accessions
High	IAILTcPFEPPKPK	P80316
High	IADGYEQAAR	P80316
Krt2 protein OS=Mus musculus GN=Krt2 PE=2 SV=1 - [B2RTP7_MOUSE]	4.29617	2
A8	Sequence	Protein Group Accessions
High	FASFIDKVR	B2RTP7;Q922U2;P50446;Q8VED5;Q14CN4-3
High	GFSSGSAVVSGGSR	B2RTP7
X-ray repair cross-complementing protein 6 OS=Mus musculus GN=Xrcc6 PE=1 SV=5 - [XRCC6_MOUSE]	4.20262	1
A8	Sequence	Protein Group Accessions
High	SDSFENPVLQQHFR	P23475
T-complex protein 1 subunit gamma OS=Mus musculus GN=Cct3 PE=2 SV=1 - [E9Q133_MOUSE]	4.14413	2
A8	Sequence	Protein Group Accessions
High	IPGGIIEDScVLR	E9Q133
High	AVAQALEVIPR	E9Q133
Light chain variable region (Fragment) OS=Mus musculus PE=2 SV=1 - [A2NVW8_MOUSE]	3.93577	1
A8	Sequence	Protein Group Accessions
High	FSGSGSGTDFTLK	A2NVW8
Fructose-bisphosphate aldolase A (Fragment) OS=Mus musculus GN=Aldoa PE=2 SV=1 - [D3Z510_MOUSE]	3.6895	1
A8	Sequence	Protein Group Accessions
High	GILAADESTGSIAK	D3Z510
Isoform 2 of Extended synaptotagmin-1 OS=Mus musculus GN=Esyt1 - [ESYT1_MOUSE]	3.0308	1
A8	Sequence	Protein Group Accessions
High	GANPHLQTFTFTR	Q3U7R1-2
Heterogeneous nuclear ribonucleoprotein D0 (Fragment) OS=Mus musculus GN=Hnrnpd PE=2 SV=1 - [E9Q5B6_MOUSE]	2.93319	1
A8	Sequence	Protein Group Accessions
High	IFVGGLSPDTPEEK	E9Q5B6
Pgam1 protein (Fragment) OS=Mus musculus GN=Pgam1 PE=2 SV=1 - [Q6NWV5_MOUSE]	2.81687	1
A8	Sequence	Protein Group Accessions
High	VLIAAHGNSLR	Q6NWV5
Rpl11 protein OS=Mus musculus GN=Rpl11 PE=2 SV=1 - [Q8VC94_MOUSE]	2.79827	1
A8	Sequence	Protein Group Accessions
High	VLEQLTGQTPVFSK	Q8VC94
14-3-3 protein epsilon (Fragment) OS=Mus musculus GN=Ywhae PE=4 SV=1 - [F6WA09_MOUSE]	2.69778	1
A8	Sequence	Protein Group Accessions
High	YLAEFATGNDRK	F6WA09
Isoform 5 of Serrate RNA effector molecule homolog OS=Homo sapiens GN=SRRT - [SRRT_HUMAN]	2.63869	1
A8	Sequence	Protein Group Accessions
High	LREcELSPGVNR	Q9BXP5-5
Malate dehydrogenase, cytoplasmic (Fragment) OS=Mus musculus GN=Mdh1 PE=2 SV=1 - [B1ATQ3_MOUSE]	2.63339	1
A8	Sequence	Protein Group Accessions
High	VIVVGNPANTNcLTASK	B1ATQ3
Isoform 4 of Plasminogen activator inhibitor 1 RNA-binding protein OS=Mus musculus GN=Serbp1 - [PAIRB_MOUSE]	2.61434	1
A8	Sequence	Protein Group Accessions
High	SAAQAAAQTNSnAAGK	Q9CY58-4
Poly(rC)-binding protein 3 OS=Mus musculus GN=Pcbp3 PE=2 SV=1 - [E9Q7D8_MOUSE]	2.59356	1
A8	Sequence	Protein Group Accessions
High	INISEGNcPER	E9Q7D8
Uncharacterized protein OS=Mus musculus GN=Gm7729 PE=4 SV=1 - [J3QK72_MOUSE]	2.58329	1
A8	Sequence	Protein Group Accessions
High	NQGGYGGSSSSSSYGSGR	J3QK72
Eukaryotic translation initiation factor 4B OS=Mus musculus GN=Eif4b PE=2 SV=1 - [Q922K6_MOUSE]	2.54986	1
A8	Sequence	Protein Group Accessions
High	AASIFGGAKPVDTAAR	Q922K6
Heterogeneous nuclear ribonucleoprotein Q OS=Mus musculus GN=Syncrip PE=2 SV=1 - [G3UXU5_MOUSE]	2.4952	1
A8	Sequence	Protein Group Accessions
High	TGYTLDVTTGQR	G3UXU5
Cofilin-1 OS=Mus musculus GN=Cfl1 PE=1 SV=3 - [COF1_MOUSE]	2.39302	1
A8	Sequence	Protein Group Accessions
High	YALYDATYETK	P18760
Pleckstrin homology domain-containing family D member 1 OS=Mus musculus GN=Plekhd1 PE=2 SV=1 - [PLHD1_MOUSE]	2.39029	1
A8	Sequence	Protein Group Accessions
High	qQAERELK	B2RPU2
14-3-3 protein gamma OS=Mus musculus GN=Ywhag PE=1 SV=2 - [1433G_MOUSE]	2.24139	1
A8	Sequence	Protein Group Accessions
High	NVTELNEPLSNEER	P61982
Calnexin OS=Homo sapiens GN=CANX PE=1 SV=2 - [CALX_HUMAN]	2.23622	1
A8	Sequence	Protein Group Accessions
High	GTLSGWILSK	P27824
Putative uncharacterized protein OS=Mus musculus GN=Itgb1 PE=4 SV=2 - [Q8BUD1_MOUSE]	2.21828	1
A8	Sequence	Protein Group Accessions
High	SAVTTVVNPK	Q8BUD1
T-complex protein 1 subunit delta OS=Mus musculus GN=Cct4 PE=2 SV=1 - [G5E839_MOUSE]	2.19454	1
A8	Sequence	Protein Group Accessions
High	VIDPATATSVDLR	G5E839
14-3-3 protein beta/alpha (Fragment) OS=Mus musculus GN=Ywhab PE=2 SV=1 - [A2A5N1_MOUSE]	2.18407	1
A8	Sequence	Protein Group Accessions
High	AVTEQGHELSNEER	A2A5N1
Carbonic anhydrase 2 OS=Homo sapiens GN=CA2 PE=1 SV=2 - [CAH2_HUMAN]	2.18342	1
A8	Sequence	Protein Group Accessions
High	SADFTNFDPR	P00918
CArG-binding factor A (Fragment) OS=Mus musculus GN=Hnrnpab PE=2 SV=1 - [Q8CIR3_MOUSE]	2.18175	1
A8	Sequence	Protein Group Accessions
High	EVYQQQQYGSGGR	Q8CIR3
Isoform 2 of Kinectin OS=Mus musculus GN=Ktn1 - [KTN1_MOUSE]	2.16419	1
A8	Sequence	Protein Group Accessions
High	TAEHEAAQQDLQSK	Q61595-2
Sfpq protein (Fragment) OS=Mus musculus GN=Sfpq PE=2 SV=1 - [Q7TMH7_MOUSE]	2.13847	1
A8	Sequence	Protein Group Accessions
High	FGQGGAGPVGGQGPR	Q7TMH7
Interleukin enhancer-binding factor 3 OS=Mus musculus GN=Ilf3 PE=2 SV=1 - [Q45VK5_MOUSE]	2.11234	1
A8	Sequence	Protein Group Accessions
High	VLQDMGLPTGAEGR	Q45VK5
Creatine kinase B-type OS=Mus musculus GN=Ckb PE=1 SV=1 - [KCRB_MOUSE]	2.10166	1
A8	Sequence	Protein Group Accessions
High	LEQGQAIDDLMPAQK	Q04447
Peroxiredoxin-1 (Fragment) OS=Mus musculus GN=Prdx1 PE=2 SV=1 - [B1AXW5_MOUSE]	2.05547	1
A8	Sequence	Protein Group Accessions
High	LVQAFQFTDK	B1AXW5
Adenosylhomocysteinase (Fragment) OS=Mus musculus PE=2 SV=1 - [Q8BPI7_MOUSE]	2.05406	1
A8	Sequence	Protein Group Accessions
High	VPAINVNDSVTK	Q8BPI7
Isoform 2 of ATP-citrate synthase OS=Homo sapiens GN=ACLY - [ACLY_HUMAN]	2.05031	1
A8	Sequence	Protein Group Accessions
High	FIcTTSAIQNR	P53396-2
Putative uncharacterized protein OS=Mus musculus GN=Kpnb1 PE=2 SV=1 - [Q3TFE8_MOUSE]	2.02921	1
A8	Sequence	Protein Group Accessions
High	VLANPGNSQVAR	Q3TFE8
Prss3 protein (Fragment) OS=Mus musculus GN=Prss3 PE=2 SV=1 - [Q4G0C2_MOUSE]	1.97504	1
A8	Sequence	Protein Group Accessions
High	TLnNDIMLLK	Q4G0C2
Kinesin-1 heavy chain OS=Mus musculus GN=Kif5b PE=1 SV=3 - [KINH_MOUSE]	1.95906	2
A8	Sequence	Protein Group Accessions
High	SLTEYLQNVEQK	Q61768
High	VFQSSTSQEQVYNDcAK	Q61768
MFLJ00395 protein (Fragment) OS=Mus musculus GN=Myo1f PE=2 SV=1 - [Q6KAL9_MOUSE]	1.89425	1
A8	Sequence	Protein Group Accessions
High	EEASNILLnKK	Q6KAL9
Serine hydroxymethyltransferase OS=Mus musculus GN=Shmt2 PE=2 SV=1 - [Q3TFD0_MOUSE]	1.76888	1
A8	Sequence	Protein Group Accessions
High	AALEALGScLNNK	Q3TFD0
Probable ATP-dependent RNA helicase DDX17 OS=Mus musculus GN=Ddx17 PE=2 SV=1 - [DDX17_MOUSE]	0	2
A8	Sequence	Protein Group Accessions
High	ELAQQVQQVADDYGK	Q501J6
High	SSQSSSQQFSGIGR	Q501J6
Probable LRR receptor-like serine/threonine-protein kinase At1g51820 OS=Arabidopsis thaliana GN=At1g51820 PE=2 SV=1 - [Y5182_ARATH]	0	1
A8	Sequence	Protein Group Accessions
High	KSVIVPVVASIASIAVLIGALVLFLILR	C0LGG3
DNA damage-binding protein 1a OS=Arabidopsis thaliana GN=DDB1A PE=4 SV=1 - [B3H6I9_ARATH]	0	1
A8	Sequence	Protein Group Accessions
High	DYNANWMSAVEILDDDIYLGAENnFnLLTVKKnSEGATDEER	B3H6I9
Putative uncharacterized protein (Fragment) OS=Mus musculus GN=Rars PE=2 SV=1 - [Q3UAZ3_MOUSE]	0	1
A8	Sequence	Protein Group Accessions
High	SDGGYTYDTSDLAAIK	Q3UAZ3
Transport system permease protein OS=Candidatus Arthromitus sp. SFB-mouse-SU GN=SFBSU_007G76 PE=4 SV=1 - [H7FDE8_9CLOT]	0	1
A8	Sequence	Protein Group Accessions
High	RLISITGFILLLIGILASInIGAK	H7FDE8

## Sheet: GST sample
Supplementery Data1 The proteins identified in the mass spectrometry analysis of the bands near 130kDa
The protein hits in the GST sample are shown as follows.
The peptide sequences of each hit are hiden which will be shown via clicking the button of “+”.
Description	Score	# Peptides
Heat shock 70 kDa protein 1A/1B OS=Homo sapiens GN=HSPA1A PE=1 SV=5 - [HSP71_HUMAN]	149.233	22
A8	Sequence	Protein Group Accessions
High	IINEPTAAAIAYGLDR	P08107
High	DAGVIAGLNVLR	P08107
High	ATAGDTHLGGEDFDNR	P08107
High	NQVALNPQNTVFDAKR	P08107
High	VEIIAnDQGNR	P20029;P08107;Q3UDS0
High	NQVALNPQNTVFDAK	P08107
High	NALESYAFNMK	P08107
High	AQIHDLVLVGGSTR	P08107
High	LLQDFFnGR	P08107
High	MVQEAEKYKAEDEVQR	P08107
High	VEIIANDQGNR	P20029;P08107;Q3UDS0
High	GVPQIEVTFDIDANGILNVTATDK	P08107
High	YKAEDEVQR	P08107
High	LLQDFFNGR	P08107
High	LDKAQIHDLVLVGGSTR	P08107
High	TTPSYVAFTDTER	P08107;Q3UDS0
High	FEELcSDLFR	P08107
High	LLQDFFnGRDLNK	P08107
High	AFYPEEISSMVLTK	P08107
High	AFYPEEISSmVLTK	P08107
High	GVPQIEVTFDIDAnGILNVTATDK	P08107
High	FGDPVVQSDMK	P08107
High	VQVSYKGETK	P08107
High	ITITNDKGR	P08107;Q3UDS0
High	STLEPVEK	P08107
High	ITITnDKGR	P08107;Q3UDS0
High	LVNHFVEEFKR	P08107
Putative uncharacterized protein (Fragment) OS=Mus musculus GN=Hspa8 PE=2 SV=1 - [Q3UDS0_MOUSE]	104.314	19
A8	Sequence	Protein Group Accessions
High	IINEPTAAAIAYGLDK	P20029;Q3UDS0
High	DAGTIAGLNVLR	Q3UDS0
High	LLQDFFnGKELNK	Q3UDS0
High	NQVAMNPTNTVFDAK	Q3UDS0
High	IINEPTAAAIAYGLDKK	Q3UDS0
High	STAGDTHLGGEDFDNR	Q3UDS0
High	SQIHDIVLVGGSTR	Q3UDS0
High	VEIIAnDQGNR	P20029;P08107;Q3UDS0
High	NQVAmNPTNTVFDAK	Q3UDS0
High	NSLESYAFNmK	Q3UDS0
High	SFYPEEVSSMVLTK	Q3UDS0
High	VEIIANDQGNR	P20029;P08107;Q3UDS0
High	NQVAMNPTNTVFDAKR	Q3UDS0
High	TTPSYVAFTDTER	P08107;Q3UDS0
High	NSLESYAFNMK	Q3UDS0
High	NQVAMNPTnTVFDAKR	Q3UDS0
High	TVTNAVVTVPAYFNDSQR	Q3UDS0
High	SFYPEEVSSmVLTK	Q3UDS0
High	RFDDAVVQSDMK	Q3UDS0
High	MKEIAEAYLGK	Q3UDS0
High	LSKEDIER	Q3UDS0
High	ITITNDKGR	P08107;Q3UDS0
High	VQVEYKGETK	Q3UDS0
High	FEELNADLFR	Q3UDS0
High	ITITnDKGR	P08107;Q3UDS0
Heat shock protein HSP 90-beta OS=Homo sapiens GN=HSP90AB1 PE=1 SV=4 - [HS90B_HUMAN]	98.1633	18
A8	Sequence	Protein Group Accessions
High	NPDDITQEEYGEFYK	P08238
High	GVVDSEDLPLNISR	P07900;P08238;Q922R9
High	TLTLVDTGIGmTK	P07900;P08238
High	TLTLVDTGIGMTK	P07900;P08238
High	ADLINNLGTIAK	P07900;P08238
High	ELISNASDALDKIR	P08113;P08238
High	SLTNDWEDHLAVK	P07900;P08238
High	YIDQEELNK	P07900;P08238
High	HLEINPDHPIVETLR	P08238
High	ELISNASDALDK	P08113;P08238
High	ELKIDIIPNPQER	P08238
High	YESLTDPSKLDSGK	P07900;P08238
High	IDIIPNPQER	P08238
High	SIYYITGESK	P08238
High	EQVANSAFVER	P08238
High	EKYIDQEELNK	P07900;P08238
High	EDQTEYLEER	P07900;P08238
High	EGLELPEDEEEKKK	P07900;P08238
High	YHTSQSGDEMTSLSEYVSR	P08238
78 kDa glucose-regulated protein OS=Mus musculus GN=Hspa5 PE=1 SV=3 - [GRP78_MOUSE]	96.5032	21
A8	Sequence	Protein Group Accessions
High	IINEPTAAAIAYGLDK	P20029;Q3UDS0
High	DAGTIAGLNVMR	P20029
High	VEIIAnDQGNR	P20029;P08107;Q3UDS0
High	TKPYIQVDIGGGQTK	P20029
High	NQLTSNPENTVFDAK	P20029
High	NQLTSNPENTVFDAKR	P20029
High	IINEPTAAAIAYGLDKR	P20029
High	SQIFSTASDNQPTVTIK	P20029
High	ELEEIVQPIISK	P20029
High	TWNDPSVQQDIK	P20029
High	SDIDEIVLVGGSTR	P20029
High	TFAPEEISAMVLTK	P20029
High	DAGTIAGLNVmR	P20029
High	VEIIANDQGNR	P20029;P08107;Q3UDS0
High	VTHAVVTVPAYFNDAQR	P20029
High	MKETAEAYLGK	P20029
High	NELESYAYSLK	P20029
High	NQLTSnPENTVFDAK	P20029
High	VTHAVVTVPAYFNDAqR	P20029
High	ALSSQHQAR	P20029
High	KSQIFSTASDnQPTVTIK	P20029
High	KKELEEIVQPIISK	P20029
High	IDTRNELESYAYSLK	P20029
High	nGRVEIIANDQGNR	P20029
High	ITPSYVAFTPEGER	P20029
Heat shock protein HSP 90-alpha OS=Homo sapiens GN=HSP90AA1 PE=1 SV=5 - [HS90A_HUMAN]	93.3441	15
A8	Sequence	Protein Group Accessions
High	NPDDITNEEYGEFYK	P07900
High	GVVDSEDLPLNISR	P07900;P08238;Q922R9
High	TLTIVDTGIGmTK	P07900;P08238
High	TLTIVDTGIGMTK	P07900;P08238
High	ADLINNLGTIAK	P07900;P08238
High	SLTNDWEDHLAVK	P07900;P08238
High	ELISNSSDALDKIR	P07900
High	nPDDITNEEYGEFYK	P07900
High	YIDQEELNK	P07900;P08238
High	YESLTDPSKLDSGK	P07900;P08238
High	DQVANSAFVER	P07900
High	DNSTMGYMAAK	P07900
High	EKYIDQEELNK	P07900;P08238
High	EDQTEYLEER	P07900;P08238
High	EGLELPEDEEEKKK	P07900;P08238
High	ELISNSSDALDK	P07900
High	TDTGEPMGR	P07900
Ubiquitin-like modifier-activating enzyme 1 OS=Homo sapiens GN=UBA1 PE=1 SV=3 - [UBA1_HUMAN]	87.5118	14
A8	Sequence	Protein Group Accessions
High	nGSEADIDEGLYSR	P22314
High	LAGTQPLEVLEAVQR	P22314
High	DNPGVVTcLDEAR	P22314
High	ALPAVQQNNLDEDLIR	P22314
High	ALPAVQQNNLDEDLIRK	P22314
High	NEEDAAELVALAQAVNAR	P22314
High	NGSEADIDEGLYSR	P22314
High	LQTSSVLVSGLR	P22314
High	YDGQVAVFGSDLQEK	P22314
High	LDQPMTEIVSR	P22314
High	KPLLESGTLGTK	P22314
High	QPAENVNQYLTDPK	P22314
High	LKSDTAAAAVR	P22314
High	AENYDIPSADR	P22314
High	RLQTSSVLVSGLR	P22314
High	LDQPmTEIVSR	P22314
Myosin-9 OS=Mus musculus GN=Myh9 PE=1 SV=4 - [MYH9_MOUSE]	77.0977	22
A8	Sequence	Protein Group Accessions
High	IAQLEEQLDNETKER	Q8VDD5
High	ANLQIDQINTDLNLER	Q8VDD5
High	KVEAQLQELQVK	Q8VDD5
High	ELEDATETADAMNR	Q8VDD5
High	NAEQFKDQADKASTR	Q8VDD5
High	KLEEDQIIMEDQNcK	Q8VDD5
High	KEEELQAALAR	Q8VDD5
High	LTEMETMQSQLMAEK	Q8VDD5
High	IAQLEEQLDNETK	Q8VDD5
High	QAQQERDELADEIANSSGK	Q8VDD5
High	ALEEAMEQKAELER	Q8VDD5
High	QLEEAEEEAQR	Q8VDD5
High	NAEQFKDQADK	Q8VDD5
High	VAEFTTNLMEEEEK	Q8VDD5
High	RQLEEAEEEAQR	Q8VDD5
High	VAEFTTNLMEEEEKSK	Q8VDD5
High	NTDQASMPDNTAAQK	Q8VDD5
High	cNGVLEGIR	Q80T68;Q8VDD5
High	ELEDATETADAmNR	Q8VDD5
High	KFDQLLAEEK	Q80T68;Q8VDD5
High	GALALEEKR	Q8VDD5
High	VIQYLAHVASSHK	Q80T68;Q8VDD5
High	EMEAELEDERK	Q8VDD5
Tubulin beta-5 chain OS=Mus musculus GN=Tubb5 PE=1 SV=1 - [TBB5_MOUSE]	68.4453	12
A8	Sequence	Protein Group Accessions
High	EIVHIQAGqcGNQIGAK	P68372;P99024
High	IMNTFSVVPSPK	P68372;P99024
High	EVDEQMLNVQNK	P99024;P68372
High	LAVNMVPFPR	P99024;P68372
High	ImNTFSVVPSPK	P68372;P99024
High	AILVDLEPGTmDSVR	P99024
High	ISVYYNEATGGK	P99024
High	AILVDLEPGTMDSVR	P99024
High	YLTVAAVFR	P68372;P99024
High	ISEQFTAMFR	P99024;P68372
High	TAVcDIPPR	P99024;P68372
High	NSSYFVEWIPNNVK	P68372;P99024
High	EIVHIQAGQcGNQIGAK	P68372;P99024
High	IMnTFSVVPSPK	P68372;P99024
High	FPGQLNADLRK	P99024;P68372
High	NMMAAcDPR	P99024;P68372
Tubulin beta-4B chain OS=Mus musculus GN=Tubb4b PE=1 SV=1 - [TBB4B_MOUSE]	62.9568	13
A8	Sequence	Protein Group Accessions
High	EIVHLQAGqcGNQIGAK	P68372;P99024
High	IMNTFSVVPSPK	P68372;P99024
High	EVDEQMLNVQNK	P99024;P68372
High	LAVNMVPFPR	P99024;P68372
High	ImNTFSVVPSPK	P68372;P99024
High	YLTVAAVFR	P68372;P99024
High	ISEQFTAMFR	P99024;P68372
High	TAVcDIPPR	P99024;P68372
High	AVLVDLEPGTMDSVR	P68372
High	ALTVPELTQQmFDAK	P68372
High	NSSYFVEWIPNNVK	P68372;P99024
High	INVYYNEATGGK	P68372
High	EIVHLQAGQcGNQIGAK	P68372;P99024
High	IMnTFSVVPSPK	P68372;P99024
High	ALTVPELTQQMFDAK	P68372
High	AVLVDLEPGTmDSVR	P68372
High	FPGQLNADLRK	P99024;P68372
High	NMMAAcDPR	P99024;P68372
Elongation factor 2 OS=Homo sapiens GN=EEF2 PE=1 SV=4 - [EF2_HUMAN]	56.7219	14
A8	Sequence	Protein Group Accessions
High	cLYASVLTAQPR	P13639
High	EGALcEENMR	P13639
High	GHVFEESQVAGTPMFVVK	P13639
High	ETVSEESNVLcLSK	P13639
High	GEGQLGPAER	P13639
High	cELLYEGPPDDEAAMGIK	P13639
High	KEDLYLKPIQR	P13639
High	VFSGLVSTGLK	P13639
High	YEWDVAEAR	P13639
High	YFDPAnGKFSK	P13639
High	YLAEKYEWDVAEAR	P13639
High	STLTDSLVcK	P13639
High	GGGQIIPTAR	P13639;G3UZ34
High	RcLYASVLTAQPR	P13639
Alpha-enolase OS=Homo sapiens GN=ENO1 PE=1 SV=2 - [ENOA_HUMAN]	54.5129	9
A8	Sequence	Protein Group Accessions
High	VNQIGSVTESLqAcK	P06733
High	VNQIGSVTESLQAcK	P06733
High	DATNVGDEGGFAPNILENK	P06733
High	SGKYDLDFKSPDDPSR	P06733
High	GNPTVEVDLFTSK	P06733
High	LAQAnGWGVMVSHR	P06733
High	AAVPSGASTGIYEALELR	P06733
High	LAQANGWGVMVSHR	P06733
High	IGAEVYHNLK	P06733
High	YISPDQLADLYK	P06733
High	ScNcLLLK	P06733
High	LAqAnGWGVMVSHR	P06733
Keratin, type II cytoskeletal 1 OS=Homo sapiens GN=KRT1 PE=1 SV=6 - [K2C1_HUMAN]	53.9021	14
A8	Sequence	Protein Group Accessions
High	FSScGGGGGSFGAGGGFGSR	P04264
High	YEELQITAGR	P04264
High	TNAENEFVTIKK	P04264
High	GSGGGSSGGSIGGR	P04264
High	SGGGFSSGSAGIINYQR	P04264
High	FLEQQNQVLQTK	P04264
High	AEAESLYQSK	P04264
High	TNAENEFVTIK	P04264
High	GGGGGGYGSGGSSYGSGGGSYGSGGGGGGGR	P04264
High	SKAEAESLYQSK	P04264
High	QISNLQQSISDAEQR	P04264
High	AQYEDIAQK	P04264
High	DVDGAYMTK	P04264
High	TLLEGEESR	P04264
High	YEELqITAGR	P04264
Endoplasmin OS=Mus musculus GN=Hsp90b1 PE=1 SV=2 - [ENPL_MOUSE]	46.3162	17
A8	Sequence	Protein Group Accessions
High	GVVDSDDLPLNVSR	P08113
High	ELISNASDALDKIR	P08113;P08238
High	SILFVPTSAPR	P08113
High	ELISNASDALDK	P08113;P08238
High	SGYLLPDTK	P08113
High	LGVIEDHSNR	P08113
High	DISTNYYASQKK	P08113
High	NLLHVTDTGVGMTR	P08113
High	FAFQAEVNR	P08113
High	DISTNYYASQK	P08113
High	IYFMAGSSR	P08113
High	SGTSEFLNK	P08113
High	EAESSPFVER	P08113
High	GLFDEYGSK	P08113
High	LIINSLYK	P08113
High	EGVKFDESEKTK	P08113
High	KEAESSPFVER	P08113
Beta-actin (Fragment) OS=Apodemus speciosus GN=ACTB PE=2 SV=1 - [E2RWL7_APOSI]	44.3635	9
A8	Sequence	Protein Group Accessions
High	SYELPDGQVITIGNER	E2RWL7
High	VAPEEHPVLLTEAPLNPK	E2RWL7
High	GYSFTTTAER	E2RWL7
High	AGFAGDDAPR	E2RWL7
High	DSYVGDEAQSK	E2RWL7
High	EITALAPSTmK	E2RWL7
High	EITALAPSTMK	E2RWL7
High	AVFPSIVGRPR	E2RWL7
High	HQGVMVGMGQK	E2RWL7
High	DSYVGDEAQSKR	E2RWL7
Unconventional myosin-Ib OS=Mus musculus GN=Myo1b PE=2 SV=1 - [E9QNH6_MOUSE]	42.0825	11
A8	Sequence	Protein Group Accessions
High	VnGVDDAANFR	E9QNH6
High	IFLLTNNNLLLADQK	E9QNH6
High	VSTTLNVAQAYYAR	E9QNH6
High	SSALVIQSYIR	E9QNH6
High	IIIAEVVNK	E9QNH6
High	LGNIEFKPESR	E9QNH6
High	VNGVDDAANFR	E9QNH6
High	YNYLSLDSAK	E9QNH6
High	LNQVcATHQHFESR	E9QNH6
High	LnQVcATHQHFESR	E9QNH6
High	ASVATLMR	E9QNH6
High	FLNDTTLPHScFR	E9QNH6
High	SLRDQDKDQcILITGESGAGK	E9QNH6
Unconventional myosin-Ie OS=Mus musculus GN=Myo1e PE=1 SV=1 - [MYO1E_MOUSE]	40.387	14
A8	Sequence	Protein Group Accessions
High	YFEIQFSPGGEPDGGK	E9Q634
High	VSYDMDGFcER	E9Q634
High	ITESSIVENLK	E9Q634
High	LSQTPESLDFLK	E9Q634
High	AEQEEYVQEGIR	E9Q634
High	EKIDFADTVTK	E9Q634
High	ITESSIVENLKK	E9Q634
High	AAPAPPGcHqNGVIR	E9Q634
High	cLYLIGR	E9Q634
High	VPDQGVAGVR	E9Q634
High	NQFVPPPHAFGNQR	E9Q634
High	ENQcVIISGESGAGK	E9Q634
High	ISNFLLEK	E9Q634
High	SLFPENLQADKK	E9Q634
Tubulin alpha chain OS=Xenopus laevis GN=tuba PE=2 SV=2 - [TBA_XENLA]	37.5823	9
A8	Sequence	Protein Group Accessions
High	VGINYQPPTVVPGGDLAK	P08537
High	AVFVDLEPTVIDEVR	P08537
High	IHFPLATYAPVISAEK	P08537
High	YMAccLLYR	P08537
High	SIQFVDWcPTGFK	P08537
High	TIGGGDDSFNTFFSETGAGK	P08537
High	EIIDLVLDR	P08537
High	NLDIERPTYTNLNR	P08537
High	DVNAAIATIK	P08537
Isoform 2 of Importin-5 OS=Mus musculus GN=Ipo5 - [IPO5_MOUSE]	36.2399	7
A8	Sequence	Protein Group Accessions
High	VQAHAAAALINFTEDcPK	Q8BKC5-2
High	SLVEIADTVPK	Q8BKC5-2
High	TKENVNATENcISAVGK	Q8BKC5-2
High	VIAALLQTmEDQGNQR	Q8BKC5-2
High	VIAALLqTmEDQGNQR	Q8BKC5-2
High	STAcQMLVcYAK	Q8BKC5-2
High	TKENVnATENcISAVGK	Q8BKC5-2
High	NLIDEDGNNQWPEGLK	Q8BKC5-2
High	VAAAESMPLLLEcAR	Q8BKC5-2
High	VIAALLQTMEDQGNQR	Q8BKC5-2
High	VIAALLQTMEDqGNQR	Q8BKC5-2
60 kDa heat shock protein, mitochondrial OS=Mus musculus GN=Hspd1 PE=1 SV=1 - [CH60_MOUSE]	34.88	10
A8	Sequence	Protein Group Accessions
High	cEFQDAYVLLSEK	P63038
High	VGEVIVTKDDAMLLK	P63038
High	NAGVEGSLIVEK	P63038
High	VGLQVVAVK	P63038
High	GYISPYFINTSK	P63038
High	TVIIEQSWGSPK	P63038
High	VTDALNATR	P63038
High	VGGTSDVEVNEKK	P63038
High	VGGTSDVEVNEK	P63038
High	VGEVIVTK	P63038
Stress-70 protein, mitochondrial OS=Mus musculus GN=Hspa9 PE=1 SV=3 - [GRP75_MOUSE]	30.3891	9
A8	Sequence	Protein Group Accessions
High	VINEPTAAALAYGLDK	P38647
High	VQQTVQDLFGR	P38647
High	TTPSVVAFTADGER	P38647
High	VLENAEGAR	P38647
High	QAASSLQQASLK	P38647
High	ASnGDAWVEAHGK	P38647
High	MKETAENYLGHTAK	P38647
High	ETGVDLTKDNMALQR	P38647
High	NAVITVPAYFNDSQR	P38647
T-complex protein 1 subunit gamma OS=Mus musculus GN=Cct3 PE=2 SV=1 - [Q3U0I3_MOUSE]	29.6003	6
A8	Sequence	Protein Group Accessions
High	TLIQNcGASTIR	Q3U0I3
High	AVAQALEVIPR	Q3U0I3
High	EIqVQHPAAK	Q3U0I3
High	IPGGIIEDScVLR	Q3U0I3
High	NLQDAMQVcR	Q3U0I3
High	IVLLDSSLEYK	Q3U0I3
High	EIQVQHPAAK	Q3U0I3
Isoform 2 of Glyceraldehyde-3-phosphate dehydrogenase OS=Homo sapiens GN=GAPDH - [G3P_HUMAN]	26.7757	6
A8	Sequence	Protein Group Accessions
High	VPTANVSVVDLTcR	P04406-2
High	GALQNIIPASTGAAK	P04406-2
High	VVDLMAHMASKE	P04406-2
High	IISNAScTTNcLAPLAK	P04406-2
High	IISnAScTTNcLAPLAK	P04406-2
High	AGAHLQGGAK	P04406-2
High	LISWYDNEFGYSNR	P04406-2
Kinesin-1 heavy chain OS=Mus musculus GN=Kif5b PE=1 SV=3 - [KINH_MOUSE]	26.3285	7
A8	Sequence	Protein Group Accessions
High	TTIVIccSPSSYNESETK	Q61768
High	SATLASIDAELQK	Q61768
High	LITDLQDQNQK	Q61768
High	ILQDSLGGNcR	Q61768
High	VFQSSTSQEQVYNDcAK	Q61768
High	TGAEGAVLDEAK	Q61768
High	GGGSFVQNNQPVGLR	Q61768
High	GGGSFVQnNQPVGLR	Q61768
MKIAA3005 protein (Fragment) OS=Mus musculus GN=Myh10 PE=2 SV=1 - [Q80T68_MOUSE]	25.7368	10
A8	Sequence	Protein Group Accessions
High	ELDDATEANEGLSR	Q80T68
High	KEEELQGALAR	Q80T68
High	IAEcSSQLAEEEEKAK	Q80T68
High	NTDQASMPENTVAQK	Q80T68
High	NKQEVMISDLEER	Q80T68
High	cNGVLEGIR	Q80T68;Q8VDD5
High	QVLALQSQLADTK	Q80T68
High	KFDQLLAEEK	Q80T68;Q8VDD5
High	VIQYLAHVASSHK	Q80T68;Q8VDD5
High	ALELDPNLYR	Q80T68
Putative uncharacterized protein OS=Mus musculus GN=Hnrnpu PE=2 SV=1 - [Q3TGN5_MOUSE]	25.7106	7
A8	Sequence	Protein Group Accessions
High	NFILDQTNVSAAAQR	Q3TGN5
High	LLEQYKEESK	Q3TGN5
High	YNILGTNTIMDK	Q3TGN5
High	McLFAGFQR	Q3TGN5
High	GYFEYIEENKYSR	Q3TGN5
High	AVVVcPKDEDYKQR	Q3TGN5
High	DIDIHEVR	Q3TGN5
Transitional endoplasmic reticulum ATPase OS=Homo sapiens GN=VCP PE=1 SV=4 - [TERA_HUMAN]	25.6418	6
A8	Sequence	Protein Group Accessions
High	LGDVISIQPcPDVK	P55072
High	AIANEcQANFISIK	P55072
High	MTnGFSGADLTEIcQR	P55072
High	KYEMFAQTLQQSR	P55072
High	MDELQLFR	P55072
High	MTNGFSGADLTEIcQR	P55072
High	GILLYGPPGTGK	P55072
Trap1 protein (Fragment) OS=Mus musculus GN=Trap1 PE=2 SV=1 - [Q922R9_MOUSE]	25.1003	6
A8	Sequence	Protein Group Accessions
High	GVVDSEDIPLNLSR	P07900;P08238;Q922R9
High	AQLLQPTLEINPR	Q922R9
High	ELGSSVALYSR	Q922R9
High	ELISNASDALEK	Q922R9
High	NIYYLcAPNR	Q922R9
High	ELLQESALIR	Q922R9
Isoform 2 of T-complex protein 1 subunit beta OS=Homo sapiens GN=CCT2 - [TCPB_HUMAN]	24.588	6
A8	Sequence	Protein Group Accessions
High	GATQQILDEAER	P78371-2
High	DASLMVTNDGATILK	P78371-2
High	EALLSSAVDHGSDEVK	P78371-2
High	ILIANTGMDTDKIK	P78371-2
High	AAHSEGNTTAGLDMR	P78371-2
High	AAHSEGnTTAGLDMR	P78371-2
High	HGINcFINR	P78371-2
Alpha-actinin-4 OS=Mus musculus GN=Actn4 PE=1 SV=1 - [ACTN4_MOUSE]	24.188	5
A8	Sequence	Protein Group Accessions
High	TINEVENQILTR	A1BN54;P57780
High	LSGSNPYTTVTPQIINSK	P57780
High	cQLEINFNTLQTK	A1BN54;P57780
High	ETTDTDTADQVIASFK	P57780
High	FAIQDISVEETSAK	A1BN54;P57780
High	ETTDTDTADqVIASFK	P57780
Isoform 3 of Heterogeneous nuclear ribonucleoprotein K OS=Mus musculus GN=Hnrnpk - [HNRPK_MOUSE]	23.4352	7
A8	Sequence	Protein Group Accessions
High	LFQEccPHSTDR	P61979-3
High	GSYGDLGGPIITTQVTIPK	P61979-3
High	TDYNASVSVPDSSGPER	P61979-3
High	NTDEMVELR	P61979-3
High	GSDFDcELR	P61979-3
High	IILDLISESPIK	P61979-3
High	IDEPLEGSEDR	P61979-3
Vinculin OS=Mus musculus GN=Vcl PE=1 SV=4 - [VINC_MOUSE]	23.0759	7
A8	Sequence	Protein Group Accessions
High	AQQVSQGLDVLTAK	Q64727
High	QVATALQNLQTK	Q64727
High	AVAGNISDPGLQK	Q64727
High	STVEGIQASVK	Q64727
High	ETVQTTEDQILKR	Q64727
High	AGEVINQPMMMAAR	Q64727
High	WIDNPTVDDR	Q64727
Ig gamma-1 chain C region secreted form OS=Mus musculus GN=Ighg1 PE=1 SV=1 - [IGHG1_MOUSE]	21.8707	4
A8	Sequence	Protein Group Accessions
High	nTQPImnTnGSYFVYSK	P01868
High	APQVYTIPPPK	P01868;I6L985
High	VNSAAFPAPIEK	P01868;I6L985
High	DVLTITLTPK	P01868;I6L985
High	NTQPImnTnGSYFVYSK	P01868
Igh protein OS=Mus musculus GN=Igh PE=1 SV=1 - [I6L985_MOUSE]	21.8707	4
A8	Sequence	Protein Group Accessions
High	nTQPImDTDGSYFVYSK	I6L985
High	APQVYTIPPPK	P01868;I6L985
High	VNSAAFPAPIEK	P01868;I6L985
High	DVLTITLTPK	P01868;I6L985
High	NTQPImDTDGSYFVYSK	I6L985
Poly [ADP-ribose] polymerase 1 OS=Mus musculus GN=Parp1 PE=1 SV=3 - [PARP1_MOUSE]	21.7876	6
A8	Sequence	Protein Group Accessions
High	TTNFAGILSQGLR	P11103
High	VVSEDFLQDVSASTK	P11103
High	GGSDDSSKDPIDVNYEK	P11103
High	KPPLLNNADSVQAK	P11103
High	GGAAVDPDSGLEHSAHVLEK	P11103
High	SDAYYcTGDVTAWTK	P11103
Putative uncharacterized protein (Fragment) OS=Mus musculus GN=Acly PE=2 SV=1 - [Q3UEA1_MOUSE]	20.0626	5
A8	Sequence	Protein Group Accessions
High	SGGMSNELNNIISR	P53396-2;Q3UEA1
High	EAYPEEAYIADLDAK	P53396-2;Q3UEA1
High	TIAIIAEGIPEALTR	P53396-2;Q3UEA1
High	YIcTTSAIQNR	Q3UEA1
High	SAYDSTMETMNYAQIR	P53396-2;Q3UEA1
Putative uncharacterized protein OS=Mus musculus GN=Mthfd1 PE=2 SV=1 - [Q3TW74_MOUSE]	20.0455	6
A8	Sequence	Protein Group Accessions
High	YVVVTGITPTPLGEGK	Q3TW74
High	VVGDVAYDEAKER	Q3TW74
High	MHGGGPTVTAGLPLPK	Q3TW74
High	IFHELTQTDK	Q3TW74
High	THLSLSHNPEQK	Q3TW74
High	QGFGNLPIcMAK	Q3TW74
Putative uncharacterized protein OS=Mus musculus GN=Atp1a1 PE=2 SV=1 - [Q3TXF9_MOUSE]	18.7115	6
A8	Sequence	Protein Group Accessions
High	SPDFTNENPLETR	Q3TXF9
High	VDNSSLTGESEPQTR	Q3TXF9
High	LNIPVNQVNPR	Q3TXF9
High	DGPNALTPPPTTPEWVK	Q3TXF9
High	AVFQANQENLPILK	Q3TXF9
High	LIIVEGcQR	Q3TXF9
Isoform 2 of ATP-citrate synthase OS=Homo sapiens GN=ACLY - [ACLY_HUMAN]	18.5632	5
A8	Sequence	Protein Group Accessions
High	SGGMSNELNNIISR	P53396-2;Q3UEA1
High	EAYPEEAYIADLDAK	P53396-2;Q3UEA1
High	TIAIIAEGIPEALTR	P53396-2;Q3UEA1
High	FIcTTSAIQNR	P53396-2
High	SAYDSTMETMNYAQIR	P53396-2;Q3UEA1
Ankycorbin OS=Mus musculus GN=Rai14 PE=1 SV=1 - [RAI14_MOUSE]	18.4285	5
A8	Sequence	Protein Group Accessions
High	AKEQEVTALVQK	Q9EP71
High	EALNSLSqLSYSTSSSK	Q9EP71
High	ISQDADLKTPTKPK	Q9EP71
High	QSQQLDLLQQQVK	Q9EP71
High	EALNSLSQLSYSTSSSK	Q9EP71
High	AEISSIQENKDR	Q9EP71
Far upstream element-binding protein 2 OS=Homo sapiens GN=KHSRP PE=1 SV=4 - [FUBP2_HUMAN]	18.2351	5
A8	Sequence	Protein Group Accessions
High	IGGGIDVPVPR	Q92945
High	AINQQTGAFVEISR	Q92945
High	IGQQPQQPGAPPQQDYTK	Q92945
High	SVSLTGAPESVQK	Q92945
High	IQFKQDDGTGPEK	Q92945
ATP synthase subunit beta, mitochondrial OS=Mus musculus GN=Atp5b PE=1 SV=2 - [ATPB_MOUSE]	17.0603	4
A8	Sequence	Protein Group Accessions
High	FTQAGSEVSALLGR	P56480
High	VALVYGQMNEPPGAR	P56480
High	TIAMDGTEGLVR	P56480
High	AHGGYSVFAGVGER	P56480
D-3-phosphoglycerate dehydrogenase OS=Mus musculus GN=Phgdh PE=1 SV=3 - [SERA_MOUSE]	16.8875	4
A8	Sequence	Protein Group Accessions
High	ILQDGGLQVVEK	Q61753
High	AGTGVDNVDLEAATR	Q61753
High	ALVDHENVIScPHLGASTK	Q61753
High	VLISDSLDPccR	Q61753
Isoform 3 of Keratin, type I cytoskeletal 10 OS=Mus musculus GN=Krt10 - [K1C10_MOUSE]	16.6721	4
A8	Sequence	Protein Group Accessions
High	QSLEASLAETEGR	P02535-3
High	ALEESNYELEGK	P02535-3
High	VTMQNLNDR	P02535-3;Q61781;Q61414
High	QSVEADINGLR	P02535-3
High	VTmQNLNDR	P02535-3;Q61781;Q61414
Alanine--tRNA ligase, cytoplasmic OS=Homo sapiens GN=AARS PE=1 SV=2 - [SYAC_HUMAN]	16.3885	6
A8	Sequence	Protein Group Accessions
High	ITcLcQVPQNAANR	P49588
High	VGAEDADGIDMAYR	P49588
High	AVYTQDcPLAAAK	P49588
High	KAEEIANEMIEAAK	P49588
High	EADGILKPLPK	P49588
High	GLEVTDDSPK	P49588
DNA replication licensing factor MCM2 OS=Mus musculus GN=Mcm2 PE=1 SV=3 - [MCM2_MOUSE]	16.2664	5
A8	Sequence	Protein Group Accessions
High	cTVIAAANPIGGR	P97310
High	ESMATGSIPITVR	P97310
High	VAVGELTDEDVK	P97310
High	GDINVLLcGDPGTAK	P97310
High	FVVGSHVR	P97310
Probable ATP-dependent RNA helicase DDX46 OS=Mus musculus GN=Ddx46 PE=1 SV=2 - [DDX46_MOUSE]	16.1074	6
A8	Sequence	Protein Group Accessions
High	GYAYTFITEDQAR	Q569Z5
High	MIDMLAANSGR	Q569Z5
High	NFYVEVPELAK	Q569Z5
High	YEEELEInDFPQTAR	Q569Z5
High	TIAEQLAEK	Q569Z5
High	LLVATSVAAR	Q569Z5
Putative uncharacterized protein (Fragment) OS=Mus musculus GN=Matr3 PE=2 SV=1 - [Q3TZN1_MOUSE]	15.7333	2
A8	Sequence	Protein Group Accessions
High	GNLGAGnGNLQGPR	Q3TZN1
High	LcSLFYTNEEVAK	Q3TZN1
High	GNLGAGNGNLQGPR	Q3TZN1
Alpha actinin 1a OS=Mus musculus GN=Actn1 PE=2 SV=1 - [A1BN54_MOUSE]	15.6107	4
A8	Sequence	Protein Group Accessions
High	TINEVENQILTR	A1BN54;P57780
High	cQLEINFNTLQTK	A1BN54;P57780
High	LAILGIHNEVSK	A1BN54
High	FAIQDISVEETSAK	A1BN54;P57780
Triosephosphate isomerase OS=Mus musculus GN=Tpi1 PE=1 SV=4 - [TPIS_MOUSE]	15.4657	6
A8	Sequence	Protein Group Accessions
High	IIYGGSVTGATcK	P17751
High	VTnGAFTGEISPGMIK	P17751
High	IAVAAQNcYK	P17751
High	TATPQQAQEVHEK	P17751
High	VVLAYEPVWAIGTGK	P17751
High	HVFGESDELIGQK	P17751
Isoform 4 of Unconventional myosin-Ic OS=Mus musculus GN=Myo1c - [MYO1C_MOUSE]	15.0524	4
A8	Sequence	Protein Group Accessions
High	LLQFYAETcPAPER	Q9WTI7-4
High	LLGVEGTTLR	Q9WTI7-4
High	VLQSLGSEPIqYAVPVVK	Q9WTI7-4
High	LLQSNPVLEAFGNAK	Q9WTI7-4
High	VLQSLGSEPIQYAVPVVK	Q9WTI7-4
Protein disulfide-isomerase A3 OS=Mus musculus GN=Pdia3 PE=1 SV=2 - [PDIA3_MOUSE]	15.0227	7
A8	Sequence	Protein Group Accessions
High	YGVSGYPTLK	P27773
High	VDcTANTNTcNK	P27773
High	FVMQEEFSR	P27773
High	LAPEYEAAATR	P27773
High	TADGIVSHLKK	P27773
High	GFPTIYFSPANK	P27773
High	DGEEAGAYDGPR	P27773
Malate dehydrogenase, mitochondrial OS=Homo sapiens GN=MDH2 PE=1 SV=3 - [MDHM_HUMAN]	15.0206	6
A8	Sequence	Protein Group Accessions
High	GYLGPEQLPDcLK	P40926
High	AGAGSATLSMAYAGAR	P40926
High	SQETEcTYFSTPLLLGK	P40926
High	TIIPLISQcTPK	P40926
High	EGVVEcSFVK	P40926
High	VDFPQDqLTALTGR	P40926
Creatine kinase B-type OS=Mus musculus GN=Ckb PE=1 SV=1 - [KCRB_MOUSE]	14.5064	2
A8	Sequence	Protein Group Accessions
High	GTGGVDTAAVGGVFDVSnADR	Q04447
High	GTGGVDTAAVGGVFDVSNADR	Q04447
High	LEQGQAIDDLmPAQK	Q04447
High	LEQGQAIDDLMPAQK	Q04447
Splicing factor 3A subunit 1 OS=Mus musculus GN=Sf3a1 PE=1 SV=1 - [SF3A1_MOUSE]	14.3083	6
A8	Sequence	Protein Group Accessions
High	VQAQVIQETIVPK	Q8K4Z5
High	QSDDEVYAPGLDIESSLK	Q8K4Z5
High	NIVDKTASFVAR	Q8K4Z5
High	IGEEEIQKPEEK	Q8K4Z5
High	EVLDQVcYR	Q8K4Z5
High	LTAQFVAR	Q8K4Z5
Probable ATP-dependent RNA helicase DDX17 OS=Mus musculus GN=Ddx17 PE=2 SV=1 - [DDX17_MOUSE]	14.1627	4
A8	Sequence	Protein Group Accessions
High	ELAQQVQQVADDYGK	Q501J6
High	SSQSSSQQFSGIGR	Q501J6
High	APILIATDVASR	Q501J6
High	VLEEANQAINPK	Q501J6
Phosphoglycerate kinase 1 OS=Mus musculus GN=Pgk1 PE=1 SV=4 - [PGK1_MOUSE]	14.1471	4
A8	Sequence	Protein Group Accessions
High	GcITIIGGGDTATccAK	P09411
High	AHSSmVGVNLPQK	P09411
High	NNQITNNQR	P09411
High	LGDVYVnDAFGTAHR	P09411
L-lactate dehydrogenase A chain OS=Homo sapiens GN=LDHA PE=1 SV=2 - [LDHA_HUMAN]	13.7174	5
A8	Sequence	Protein Group Accessions
High	VIGSGcNLDSAR	P00338;J9QHW2
High	QVVESAYEVIK	P00338
High	VTLTSEEEAR	P00338
High	DYNVTANSK	P00338
High	IVSGKDYNVTANSK	P00338
Angiomotin (Fragment) OS=Mus musculus GN=Amot PE=4 SV=1 - [F6YMV1_MOUSE]	13.0949	3
A8	Sequence	Protein Group Accessions
High	MqQALVQLQAAcEK	F6YMV1
High	AQQMVEILSDENR	F6YMV1
High	MQQALVQLQAAcEK	F6YMV1
High	LQKVETEIQR	F6YMV1
Heat shock 70 kDa protein 4 OS=Mus musculus GN=Hspa4 PE=1 SV=1 - [HSP74_MOUSE]	13.0745	4
A8	Sequence	Protein Group Accessions
High	VLATAFDTTLGGR	Q61316
High	ELSTTLNADEAVTR	Q61316
High	AGGIETIANEYSDR	Q61316
High	SVMDATQIAGLNcLR	Q61316
Putative uncharacterized protein (Fragment) OS=Mus musculus GN=Cct8 PE=2 SV=1 - [Q9CS06_MOUSE]	12.986	5
A8	Sequence	Protein Group Accessions
High	LFVTNDAATILR	Q9CS06
High	ELEVQHPAAK	Q9CS06
High	GSTDNLMDDIER	Q9CS06
High	IAVYScPFDGMITETK	Q9CS06
High	AVDDGVNTFK	Q9CS06
Plastin-3 OS=Mus musculus GN=Pls3 PE=1 SV=3 - [PLST_MOUSE]	12.7519	5
A8	Sequence	Protein Group Accessions
High	VYALPEDLVEVKPK	Q99K51
High	MINLSVPDTIDER	Q99K51
High	SGNLTEDDKHNNAK	Q99K51
High	AVGDGIVLcK	Q99K51
High	AESMLQQADK	Q99K51
MKIAA1398 protein (Fragment) OS=Mus musculus GN=Rrbp1 PE=2 SV=1 - [Q6ZPS0_MOUSE]	12.6601	2
A8	Sequence	Protein Group Accessions
High	LLATEQEDAAVAK	Q6ZPS0
High	DALNQATSQVESK	Q6ZPS0
Putative uncharacterized protein OS=Mus musculus GN=Kpnb1 PE=2 SV=1 - [Q3TFE8_MOUSE]	12.6445	5
A8	Sequence	Protein Group Accessions
High	TVSPDRLELEAAQK	Q3TFE8
High	LAATNALLNSLEFTK	Q3TFE8
High	VLANPGNSQVAR	Q3TFE8
High	WLAIDANAR	Q3TFE8
High	ANFDKESER	Q3TFE8
PAX3- and PAX7-binding protein 1 OS=Mus musculus GN=Paxbp1 PE=1 SV=3 - [PAXB1_MOUSE]	12.0136	5
A8	Sequence	Protein Group Accessions
High	TISQLENFcR	P58501
High	AQNVINcFPK	P58501
High	ALMAPNLDSFGR	P58501
High	LEGSSGGIGER	P58501
High	NSGPYLFFQR	P58501
Polyubiquitin-C (Fragment) OS=Mus musculus GN=Ubc PE=2 SV=1 - [E9Q5F6_MOUSE]	11.8784	2
A8	Sequence	Protein Group Accessions
High	IQDKEGIPPDQQR	E9Q5F6
High	TITLEVEPSDTIENVK	E9Q5F6
Proliferating cell nuclear antigen OS=Mus musculus GN=Pcna-ps2 PE=3 SV=1 - [J3QQ26_MOUSE]	11.8522	3
A8	Sequence	Protein Group Accessions
High	DLSHIGDAVVIScAK	J3QQ26
High	cAGNEDIITLR	J3QQ26
High	FSASGELGnGNIK	J3QQ26
High	cAGnEDIITLR	J3QQ26
Eukaryotic translation initiation factor 3 subunit C OS=Mus musculus GN=Eif3c PE=1 SV=1 - [EIF3C_MOUSE]	11.5797	3
A8	Sequence	Protein Group Accessions
High	TEPTAQQNLALQLAEK	Q8R1B4
High	SIVDKEGVPR	Q8R1B4
High	DAHNALLDIQSSGR	Q8R1B4
Protein disulfide-isomerase A6 OS=Mus musculus GN=Pdia6 PE=1 SV=3 - [PDIA6_MOUSE]	11.5177	1
A8	Sequence	Protein Group Accessions
High	LAAVDATVNQVLASR	Q922R8
Isoform 2 of Heterogeneous nuclear ribonucleoprotein U-like protein 1 OS=Mus musculus GN=Hnrnpul1 - [HNRL1_MOUSE]	11.3889	3
A8	Sequence	Protein Group Accessions
High	NYILDQTNVYGSAQR	Q8VDM6-2
High	NcAVEFNFGQR	Q8VDM6-2
High	AIVIcPTDEDLKDR	Q8VDM6-2
X-ray repair cross-complementing protein 6 OS=Homo sapiens GN=XRCC6 PE=1 SV=2 - [XRCC6_HUMAN]	11.0275	4
A8	Sequence	Protein Group Accessions
High	SDSFENPVLQQHFR	P12956
High	TFNTSTGGLLLPSDTKR	P12956
High	NIYVLQELDNPGAK	P12956
High	QIILEKEETEELKR	P12956
Pyruvate kinase PKM OS=Homo sapiens GN=PKM PE=1 SV=4 - [KPYM_HUMAN]	11.0273	3
A8	Sequence	Protein Group Accessions
High	NTGIIcTIGPASR	P14618
High	LDIDSPPITAR	P14618
High	GDLGIEIPAEK	P14618
T-complex protein 1 subunit delta OS=Mus musculus GN=Cct4 PE=2 SV=1 - [G5E839_MOUSE]	10.8067	4
A8	Sequence	Protein Group Accessions
High	VIDPATATSVDLR	G5E839
High	TLSGMESYcVR	G5E839
High	ALIAGGGAPEIELALR	G5E839
High	TGcNVLLIQK	G5E839
Importin-7 OS=Homo sapiens GN=IPO7 PE=1 SV=1 - [IPO7_HUMAN]	10.5338	3
A8	Sequence	Protein Group Accessions
High	SDQNLQTALELTR	O95373
High	VLTGVAGEDAEcHAAK	O95373
High	ETENDDLTNVIQK	O95373
Sarcoplasmic reticulum Ca2+-ATPase (Fragment) OS=Mus musculus GN=Atp2a2 PE=2 SV=1 - [O54994_MOUSE]	10.1643	2
A8	Sequence	Protein Group Accessions
High	VGEATETALTcLVEK	O54994
High	VDQSILTGESVSVIK	O54994
Aconitate hydratase, mitochondrial OS=Mus musculus GN=Aco2 PE=1 SV=1 - [ACON_MOUSE]	10.1579	3
A8	Sequence	Protein Group Accessions
High	NAVTQEFGPVPDTAR	Q99KI0
High	SQFTITPGSEQIR	Q99KI0
High	WVVIGDENYGEGSSR	Q99KI0
Polyadenylate-binding protein 1 OS=Mus musculus GN=Pabpc1 PE=1 SV=2 - [PABP1_MOUSE]	9.74006	3
A8	Sequence	Protein Group Accessions
High	KEFSPFGTITSAK	P29341
High	GFGFVcFSSPEEATK	P29341
High	SGVGNIFIK	P29341
Elongation factor 1-alpha OS=Danio rerio GN=eef1a1l2 PE=2 SV=1 - [A7YYA5_DANRE]	9.52374	4
A8	Sequence	Protein Group Accessions
High	IGGIGTVPVGR	A7YYA5
High	EHALLAYTLGVK	A7YYA5
High	STTTGHLIYK	A7YYA5
High	QTVAVGVIK	A7YYA5
L-lactate dehydrogenase OS=Microcebus murinus PE=3 SV=1 - [J9QHW2_MICMU]	9.20304	3
A8	Sequence	Protein Group Accessions
High	VIGSGcNLDSAR	P00338;J9QHW2
High	IVADKDYSVTANSK	J9QHW2
High	LKDDEVAQLKK	J9QHW2
Splicing factor, proline- and glutamine-rich OS=Mus musculus GN=Sfpq PE=1 SV=1 - [SFPQ_MOUSE]	9.12977	3
A8	Sequence	Protein Group Accessions
High	FGQGGAGPVGGQGPR	Q8VIJ6
High	GIVEFASKPAAR	Q8VIJ6
High	YGEPGEVFINK	Q8VIJ6
Keratin, type I cytoskeletal 14 OS=Mus musculus GN=Krt14 PE=1 SV=2 - [K1C14_MOUSE]	9.07838	2
A8	Sequence	Protein Group Accessions
High	VTMQNLNDR	P02535-3;Q61781;Q61414
High	EVATNSELVQSGK	Q61781
High	VTmQNLNDR	P02535-3;Q61781;Q61414
Putative uncharacterized protein OS=Mus musculus GN=Snd1 PE=2 SV=1 - [Q3TRW3_MOUSE]	9.02821	3
A8	Sequence	Protein Group Accessions
High	SEAVVEYVFSGSR	Q3TRW3
High	VITEYLNAQESAK	Q3TRW3
High	VMQVLNADAIVVK	Q3TRW3
14-3-3 protein zeta/delta OS=Mus musculus GN=Ywhaz PE=1 SV=1 - [1433Z_MOUSE]	8.77356	3
A8	Sequence	Protein Group Accessions
High	YLAEVAAGDDKK	P63101
High	SVTEQGAELSNEER	P63101
High	NLLSVAYK	P62259;P61982;P63101;P68254-2;A2A5N1
Putative uncharacterized protein (Fragment) OS=Mus musculus GN=Cct7 PE=2 SV=1 - [Q3UDB1_MOUSE]	8.52634	4
A8	Sequence	Protein Group Accessions
High	GGAEQFMEETER	Q3UDB1
High	ATISNDGATILK	Q3UDB1
High	LLDVVHPAAK	Q3UDB1
High	TATQLAVNK	Q3UDB1
Putative uncharacterized protein OS=Mus musculus GN=Naca PE=2 SV=1 - [Q3UK68_MOUSE]	8.46115	2
A8	Sequence	Protein Group Accessions
High	SPASDTYIVFGEAK	Q3UK68
High	IEDLSQQAQLAAAEK	Q3UK68
Isoform 2 of Malate dehydrogenase, cytoplasmic OS=Homo sapiens GN=MDH1 - [MDHC_HUMAN]	8.02393	2
A8	Sequence	Protein Group Accessions
High	VIVVGNPANTNcLTASK	P40925-2
High	LGVTANDVK	P40925-2
6-phosphogluconate dehydrogenase, decarboxylating OS=Mus musculus GN=Pgd PE=2 SV=1 - [Q91YT9_MOUSE]	8.01059	2
A8	Sequence	Protein Group Accessions
High	GILFVGSGVSGGEEGAR	Q91YT9
High	AGQAVDDFIEK	Q91YT9
Light chain variable region (Fragment) OS=Mus musculus PE=2 SV=1 - [A2NVW8_MOUSE]	7.99811	1
A8	Sequence	Protein Group Accessions
High	FSGSGSGTDFTLK	A2NVW8
14-3-3 protein gamma OS=Mus musculus GN=Ywhag PE=1 SV=2 - [1433G_MOUSE]	7.86503	2
A8	Sequence	Protein Group Accessions
High	NVTELNEPLSNEER	P61982
High	NLLSVAYK	P62259;P61982;P63101;P68254-2;A2A5N1
Eukaryotic initiation factor 4A-II OS=Mus musculus GN=Eif4a2 PE=4 SV=1 - [D6RJ60_MOUSE]	7.75475	1
A8	Sequence	Protein Group Accessions
High	GIYAYGFEKPSAIQQR	D6RJ60
Nucleolin OS=Mus musculus GN=Ncl PE=1 SV=2 - [NUCL_MOUSE]	7.47029	3
A8	Sequence	Protein Group Accessions
High	NDLAVVDVR	P09405
High	IVTDRETGSSK	P09405
High	GIAYIEFK	P09405
Putative uncharacterized protein OS=Mus musculus PE=2 SV=1 - [Q8CE18_MOUSE]	7.37904	2
A8	Sequence	Protein Group Accessions
High	INENTGSVSVTR	Q8CE18
High	MTAFDADDPATDNALLR	Q8CE18
High	INEnTGSVSVTR	Q8CE18
Keratin, type I cytoskeletal 15 OS=Mus musculus GN=Krt15 PE=1 SV=2 - [K1C15_MOUSE]	7.33	2
A8	Sequence	Protein Group Accessions
High	VTMQNLNDR	P02535-3;Q61781;Q61414
High	LASYLDKVR	Q61414
High	VTmQNLNDR	P02535-3;Q61781;Q61414
T-complex protein 1 subunit epsilon OS=Mus musculus GN=Cct5 PE=1 SV=1 - [TCPE_MOUSE]	7.29248	3
A8	Sequence	Protein Group Accessions
High	DVDFELIKVEGK	P80316
High	IAILTcPFEPPKPK	P80316
High	IADGYEQAAR	P80316
Isoform E2 of Drebrin OS=Mus musculus GN=Dbn1 - [DREB_MOUSE]	7.147	2
A8	Sequence	Protein Group Accessions
High	SPSDSSTASTPIAEQIER	Q9QXS6-3
High	LREDENAEPVGTTYQK	Q9QXS6-3
Heterogeneous nuclear ribonucleoprotein H OS=Mus musculus GN=Hnrnph1 PE=1 SV=3 - [HNRH1_MOUSE]	7.01012	3
A8	Sequence	Protein Group Accessions
High	GLPWScSADEVQR	O35737
High	VHIEIGPDGR	O35737
High	HTGPNSPDTANDGFVR	O35737
Exportin-1 OS=Mus musculus GN=Xpo1 PE=1 SV=1 - [XPO1_MOUSE]	6.99342	2
A8	Sequence	Protein Group Accessions
High	TSESLcQNNMVILK	Q6P5F9
High	AVGHPFVIQLGR	Q6P5F9
Elongation factor 1-gamma OS=Mus musculus GN=Eef1g PE=1 SV=3 - [EF1G_MOUSE]	6.97038	2
A8	Sequence	Protein Group Accessions
High	ALIAAQYSGAQVR	Q9D8N0
High	KLDPGSEETQTLVR	Q9D8N0
T-complex protein 1 subunit zeta OS=Mus musculus GN=Cct6a PE=1 SV=3 - [TCPZ_MOUSE]	6.9688	3
A8	Sequence	Protein Group Accessions
High	GLVLDHGAR	P80317
High	VLAQNSGFDLQETLVK	P80317
High	QADLYISEGLHPR	P80317
Isoform 2 of 14-3-3 protein theta OS=Mus musculus GN=Ywhaq - [1433T_MOUSE]	6.92921	3
A8	Sequence	Protein Group Accessions
High	AVTEQGAELSNEER	P68254-2
High	YLAEVAcGDDRK	P68254-2
High	NLLSVAYK	P62259;P61982;P63101;P68254-2;A2A5N1
Putative uncharacterized protein (Fragment) OS=Mus musculus GN=P4hb PE=2 SV=1 - [Q3TT76_MOUSE]	6.84376	1
A8	Sequence	Protein Group Accessions
High	VDATEESDLAQQYGVR	Q3TT76
14-3-3 protein epsilon OS=Mus musculus GN=Ywhae PE=1 SV=1 - [1433E_MOUSE]	6.74266	3
A8	Sequence	Protein Group Accessions
High	HLIPAANTGESK	P62259
High	EAAENSLVAYK	P62259
High	NLLSVAYK	P62259;P61982;P63101;P68254-2;A2A5N1
Tyrosine--tRNA ligase, cytoplasmic OS=Mus musculus GN=Yars PE=2 SV=3 - [SYYC_MOUSE]	6.42977	3
A8	Sequence	Protein Group Accessions
High	LASAAYPDPSK	Q91WQ3
High	NSEPEEVIPSR	Q91WQ3
High	IDVGEAEPR	Q91WQ3
Putative uncharacterized protein OS=Mus musculus GN=Ruvbl2 PE=2 SV=1 - [Q3UXP2_MOUSE]	6.38814	3
A8	Sequence	Protein Group Accessions
High	FVQcPDGELQK	Q3UXP2
High	AVLIAGQPGTGK	Q3UXP2
High	VYSLFLDESR	Q3UXP2
Laminin receptor (Fragment) OS=Mus musculus GN=Rpsa PE=2 SV=1 - [B2CY77_MOUSE]	6.3382	2
A8	Sequence	Protein Group Accessions
High	FAAATGATPIAGR	B2CY77
High	AIVAIENPADVSVISSR	B2CY77
Nucleoside diphosphate kinase (Fragment) OS=Mus musculus GN=Nme1 PE=2 SV=1 - [Q5NC80_MOUSE]	6.33201	2
A8	Sequence	Protein Group Accessions
High	GDFcIQVGR	Q5NC80
High	GLVGEIIKR	Q5NC80
Putative uncharacterized protein (Fragment) OS=Mus musculus GN=Trim28 PE=2 SV=1 - [Q3UDN8_MOUSE]	6.30808	1
A8	Sequence	Protein Group Accessions
High	LTEDKADVQSIIGLQR	Q3UDN8
Vacuolar protein sorting-associated protein 35 OS=Homo sapiens GN=VPS35 PE=1 SV=2 - [VPS35_HUMAN]	6.09919	2
A8	Sequence	Protein Group Accessions
High	SEDPDQQYLILNTAR	Q96QK1
High	LSQLEGVNVER	Q96QK1
Krt2 protein OS=Mus musculus GN=Krt2 PE=2 SV=1 - [B2RTP7_MOUSE]	6.00026	1
A8	Sequence	Protein Group Accessions
High	GFSSGSAVVSGGSR	B2RTP7
Fructose-bisphosphate aldolase A OS=Mus musculus GN=Aldoa PE=1 SV=2 - [ALDOA_MOUSE]	5.95282	2
A8	Sequence	Protein Group Accessions
High	GILAADESTGSIAK	P05064
High	ALANSLAcQGK	P05064
Rpl11 protein OS=Mus musculus GN=Rpl11 PE=2 SV=1 - [Q8VC94_MOUSE]	5.71435	1
A8	Sequence	Protein Group Accessions
High	VLEQLTGQTPVFSK	Q8VC94
DnaJ homolog subfamily A member 1 OS=Mus musculus GN=Dnaja1 PE=1 SV=1 - [DNJA1_MOUSE]	5.44012	1
A8	Sequence	Protein Group Accessions
High	TIVITSHPGQIVK	P63037
Nuclease-sensitive element-binding protein 1 (Fragment) OS=Mus musculus GN=Ybx1 PE=2 SV=1 - [A2BGG7_MOUSE]	5.4173	1
A8	Sequence	Protein Group Accessions
High	GAEAANVTGPGGVPVQGSK	A2BGG7
Heterogeneous nuclear ribonucleoprotein A/B, isoform CRA_b OS=Mus musculus GN=Hnrnpab PE=2 SV=1 - [Q9D6G1_MOUSE]	5.38396	2
A8	Sequence	Protein Group Accessions
High	EVYQQQQYGSGGR	Q9D6G1
High	IFVGGLNPEATEEK	Q9D6G1
Luc7-like protein 3 OS=Mus musculus GN=Luc7l3 PE=1 SV=1 - [LC7L3_MOUSE]	5.36746	2
A8	Sequence	Protein Group Accessions
High	LALSQNQQSSGAAGPTGK	Q5SUF2
High	STTSTIESFAAQEK	Q5SUF2
116 kDa U5 small nuclear ribonucleoprotein component OS=Mus musculus GN=Eftud2 PE=2 SV=1 - [G3UZ34_MOUSE]	5.32242	2
A8	Sequence	Protein Group Accessions
High	VLSGTIHAGQPVK	G3UZ34
High	GGGQIIPTAR	P13639;G3UZ34
Interleukin enhancer-binding factor 3 OS=Mus musculus GN=Ilf3 PE=2 SV=1 - [Q45VK5_MOUSE]	5.16678	2
A8	Sequence	Protein Group Accessions
High	VLQDMGLPTGAEGR	Q45VK5
High	AYAALAALEK	Q45VK5
Annexin A5 OS=Mus musculus GN=Anxa5 PE=1 SV=1 - [ANXA5_MOUSE]	5.11983	2
A8	Sequence	Protein Group Accessions
High	VLTEIIASR	P48036
High	GAGTDDHTLIR	P48036
Peptidyl-prolyl cis-trans isomerase FKBP4 OS=Mus musculus GN=Fkbp4 PE=1 SV=5 - [FKBP4_MOUSE]	5.10567	2
A8	Sequence	Protein Group Accessions
High	LQAFSAAIEScNK	P30416
High	TQLAVcQQR	P30416
Integrin beta-1 OS=Mus musculus GN=Itgb1 PE=1 SV=1 - [ITB1_MOUSE]	5.00531	1
A8	Sequence	Protein Group Accessions
High	FcEcDNFNcDR	P09055
High	FcEcDnFNcDR	P09055
Bifunctional purine biosynthesis protein PURH OS=Mus musculus GN=Atic PE=1 SV=2 - [PUR9_MOUSE]	5.00404	2
A8	Sequence	Protein Group Accessions
High	DGQVIGIGAGQQSR	Q9CWJ9
High	YTQSNSVcYAK	Q9CWJ9
Pgam1 protein (Fragment) OS=Mus musculus GN=Pgam1 PE=2 SV=1 - [Q6NWV5_MOUSE]	4.98671	1
A8	Sequence	Protein Group Accessions
High	VLIAAHGNSLR	Q6NWV5
Poly(rC)-binding protein 1 OS=Mus musculus GN=Pcbp1 PE=1 SV=1 - [PCBP1_MOUSE]	4.8717	2
A8	Sequence	Protein Group Accessions
High	INISEGNcPER	P60335;E9Q7D8
High	LVVPATQcGSLIGK	P60335
Isoform 2 of Xin actin-binding repeat-containing protein 2 OS=Mus musculus GN=Xirp2 - [XIRP2_MOUSE]	4.77378	2
A8	Sequence	Protein Group Accessions
High	GISAQEIQAGNVK	Q4U4S6-2
High	GIADQELIAGSDVK	Q4U4S6-2
Splicing factor 3B subunit 1 OS=Mus musculus GN=Sf3b1 PE=4 SV=1 - [G5E866_MOUSE]	4.76723	2
A8	Sequence	Protein Group Accessions
High	VGAAEIISR	G5E866
High	VQENcIDLVGR	G5E866
Ran GTPase-activating protein 1 OS=Mus musculus GN=Rangap1 PE=1 SV=2 - [RAGP1_MOUSE]	4.76444	2
A8	Sequence	Protein Group Accessions
High	VINLNDNTFTEK	P46061
High	TQVAGGQLSFK	P46061
Transportin-1 (Fragment) OS=Mus musculus GN=Tnpo1 PE=2 SV=1 - [J3QMX2_MOUSE]	4.7344	2
A8	Sequence	Protein Group Accessions
High	SEcLNNIGDSSPLIR	J3QMX2
High	ESQSPDTTIQR	J3QMX2
Isoform 4 of Neural cell adhesion molecule 1 OS=Mus musculus GN=Ncam1 - [NCAM1_MOUSE]	4.72225	2
A8	Sequence	Protein Group Accessions
High	NVDKNDEAEYVcIAENK	P13595-4
High	AGEQDASIHLK	P13595-4
Damaged-DNA recognition protein 1 OS=Mus musculus GN=Ddb1 PE=2 SV=1 - [Q91YC8_MOUSE]	4.71849	2
A8	Sequence	Protein Group Accessions
High	QGQGQLVTcSGAFK	Q91YC8
High	YNAcILEYK	Q91YC8
Carbonic anhydrase 2 OS=Homo sapiens GN=CA2 PE=1 SV=2 - [CAH2_HUMAN]	4.71764	2
A8	Sequence	Protein Group Accessions
High	SADFTNFDPR	P00918
High	VVDVLDSIK	P00918
Isoform 4 of Plasminogen activator inhibitor 1 RNA-binding protein OS=Mus musculus GN=Serbp1 - [PAIRB_MOUSE]	4.66555	1
A8	Sequence	Protein Group Accessions
High	SAAQAAAQTNSNAAGK	Q9CY58-4
ATP synthase subunit alpha OS=Mus musculus GN=Atp5a1 PE=3 SV=1 - [D3Z6F5_MOUSE]	4.65912	2
A8	Sequence	Protein Group Accessions
High	ILGADTSVDLEETGR	D3Z6F5
High	HALIIYDDLSK	D3Z6F5
Putative uncharacterized protein OS=Mus musculus GN=Rpl4 PE=2 SV=2 - [Q9CSM5_MOUSE]	4.64905	1
A8	Sequence	Protein Group Accessions
High	GPcIIYNEDNGIIK	Q9CSM5
Cofilin-1 OS=Mus musculus GN=Cfl1 PE=1 SV=3 - [COF1_MOUSE]	4.60725	2
A8	Sequence	Protein Group Accessions
High	YALYDATYETK	P18760
High	LGGSAVISLEGKPL	P18760
Poly(rC)-binding protein 3 OS=Mus musculus GN=Pcbp3 PE=2 SV=1 - [E9Q7D8_MOUSE]	4.5869	2
A8	Sequence	Protein Group Accessions
High	INISEGNcPER	P60335;E9Q7D8
High	LVVPASQcGSLIGK	E9Q7D8
RuvB-like 1 OS=Mus musculus GN=Ruvbl1 PE=1 SV=1 - [RUVB1_MOUSE]	4.45929	2
A8	Sequence	Protein Group Accessions
High	QAASGLVGQENAR	P60122
High	LDPSIFESLQK	P60122
Protein Ahnak OS=Mus musculus GN=Ahnak PE=2 SV=1 - [E9Q616_MOUSE]	4.34621	3
A8	Sequence	Protein Group Accessions
High	AEGPEVDVNLPK	E9Q616
High	VDIDVPDVNIEGPEGK	E9Q616
High	VDIDVPDVNIEGPDAK	E9Q616
Npm1 protein OS=Mus musculus GN=Npm1 PE=2 SV=1 - [Q5BL09_MOUSE]	4.32019	2
A8	Sequence	Protein Group Accessions
High	VDNDENEHQLSLR	Q5BL09
High	GPSSVEDIKAK	Q5BL09
Serine/threonine-protein phosphatase (Fragment) OS=Mus musculus GN=Ppp5c PE=3 SV=1 - [F7BX26_MOUSE]	4.28602	1
A8	Sequence	Protein Group Accessions
High	TEcYGYALGDATR	F7BX26
Aspartate aminotransferase, mitochondrial OS=Mus musculus GN=Got2 PE=1 SV=1 - [AATM_MOUSE]	4.24827	1
A8	Sequence	Protein Group Accessions
High	FVTVQTISGTGALR	P05202
Chloride intracellular channel protein 1 OS=Homo sapiens GN=CLIC1 PE=1 SV=4 - [CLIC1_HUMAN]	4.21143	2
A8	Sequence	Protein Group Accessions
High	NSNPALNDNLEK	O00299
High	GVTFNVTTVDTK	O00299
Serine--tRNA ligase OS=Arabidopsis thaliana GN=At5g27470 PE=2 SV=1 - [SYS_ARATH]	4.16045	1
A8	Sequence	Protein Group Accessions
High	ELVScSNcTDYQAR	Q39230
High	ELVScSncTDYQAR	Q39230
Putative uncharacterized protein (Fragment) OS=Mus musculus GN=Rars PE=2 SV=1 - [Q3UAZ3_MOUSE]	4.14128	1
A8	Sequence	Protein Group Accessions
High	SDGGYTYDTSDLAAIK	Q3UAZ3
Uncharacterized protein OS=Mus musculus GN=Gm7729 PE=4 SV=1 - [J3QK72_MOUSE]	4.09923	2
A8	Sequence	Protein Group Accessions
High	EDSQRPGAHLTVK	J3QK72
High	NQGGYGGSSSSSSYGSGR	J3QK72
14-3-3 protein beta/alpha (Fragment) OS=Mus musculus GN=Ywhab PE=2 SV=1 - [A2A5N1_MOUSE]	4.09046	2
A8	Sequence	Protein Group Accessions
High	AVTEQGHELSNEER	A2A5N1
High	NLLSVAYK	P62259;P61982;P63101;P68254-2;A2A5N1
Isoform 2 of Insulin-like growth factor 2 mRNA-binding protein 1 OS=Homo sapiens GN=IGF2BP1 - [IF2B1_HUMAN]	3.65462	2
A8	Sequence	Protein Group Accessions
High	MVIITGPPEAQFK	Q9NZI8-2
High	DQTPDENDQVIVK	Q9NZI8-2
Mat2a protein OS=Mus musculus GN=Mat2a PE=2 SV=1 - [Q6PE05_MOUSE]	3.57528	1
A8	Sequence	Protein Group Accessions
High	FVIGGPQGDAGLTGR	Q6PE05
MCG140784 OS=Mus musculus GN=Try10 PE=2 SV=1 - [Q792Z1_MOUSE]	3.22832	1
A8	Sequence	Protein Group Accessions
High	TLDNDIMLIK	Q792Z1
Acetyl-Coenzyme A acetyltransferase 1 (Fragment) OS=Spermophilus parryii PE=2 SV=1 - [Q2LDL6_SPEPA]	3.05458	1
A8	Sequence	Protein Group Accessions
High	LGSIAIQGAIEK	Q2LDL6
P26s4 (Fragment) OS=Cricetidae sp. PE=2 SV=1 - [Q60433_CRISP]	2.97623	1
A8	Sequence	Protein Group Accessions
High	AVANQTSATFLR	Q60433
Serine hydroxymethyltransferase OS=Mus musculus GN=Shmt2 PE=2 SV=1 - [Q3TFD0_MOUSE]	2.8544	1
A8	Sequence	Protein Group Accessions
High	AALEALGScLNNK	Q3TFD0
Keratin, type II cytoskeletal 5 OS=Mus musculus GN=Krt5 PE=1 SV=1 - [K2C5_MOUSE]	2.78167	1
A8	Sequence	Protein Group Accessions
High	YEELQQTAGR	Q922U2
40S ribosomal protein S3a OS=Mus musculus GN=Rps3a2 PE=3 SV=1 - [D3Z6C3_MOUSE]	2.7445	1
A8	Sequence	Protein Group Accessions
High	EVQTNDLKEVVNK	D3Z6C3
CD109 antigen OS=Mus musculus GN=Cd109 PE=2 SV=1 - [CD109_MOUSE]	2.73188	1
A8	Sequence	Protein Group Accessions
High	SVLLDLTDSNVESK	Q8R422
Putative uncharacterized protein OS=Mus musculus GN=Rps4x PE=2 SV=1 - [Q545F8_MOUSE]	2.67095	1
A8	Sequence	Protein Group Accessions
High	LSNIFVIGK	Q545F8
Ubiquitin-conjugating enzyme E2 N OS=Mus musculus GN=Ube2n PE=1 SV=1 - [UBE2N_MOUSE]	2.61527	1
A8	Sequence	Protein Group Accessions
High	TNEAQAIETAR	P61089
Protein Prps1l3 OS=Mus musculus GN=Prps1l3 PE=2 SV=1 - [G3UXL2_MOUSE]	2.60673	1
A8	Sequence	Protein Group Accessions
High	IFSGSSHQDLSQK	G3UXL2
Sfrs8 protein OS=Mus musculus GN=Sfswap PE=2 SV=1 - [Q6PDI4_MOUSE]	2.5753	1
A8	Sequence	Protein Group Accessions
High	KPQLTQEELEAK	Q6PDI4
Eukaryotic translation initiation factor 3, subunit 10 (Theta) (Fragment) OS=synthetic construct GN=Eif3a PE=4 SV=2 - [B6ID64_9ZZZZ]	2.57482	1
A8	Sequence	Protein Group Accessions
High	NQLTAMSSVLAK	B6ID64
Glutamyl-prolyl-tRNA synthetase OS=Mus musculus GN=Eprs PE=2 SV=1 - [B9EIU1_MOUSE]	2.56823	1
A8	Sequence	Protein Group Accessions
High	LNLNNTVLSK	B9EIU1
Putative uncharacterized protein (Fragment) OS=Mus musculus GN=Cand1 PE=2 SV=1 - [Q3UMI9_MOUSE]	2.56178	1
A8	Sequence	Protein Group Accessions
High	AADIDQEVKER	Q3UMI9
Structure specific recognition protein 1a OS=Danio rerio GN=ssrp1a PE=2 SV=1 - [Q7SZP7_DANRE]	2.53745	1
A8	Sequence	Protein Group Accessions
High	ASSGLLYPLER	Q7SZP7
Histone H1.2 OS=Mus musculus GN=Hist1h1c PE=1 SV=2 - [H12_MOUSE]	2.51366	1
A8	Sequence	Protein Group Accessions
High	KASGPPVSELITK	P15864
Psmc5 protein (Fragment) OS=Mus musculus GN=Psmc5 PE=2 SV=1 - [Q99KR1_MOUSE]	2.49659	1
A8	Sequence	Protein Group Accessions
High	LEGGSGGDSEVQR	Q99KR1
Ribosomal protein S2 (Fragment) OS=Mus musculus GN=LLRep3 PE=1 SV=1 - [O89072_MOUSE]	2.41122	1
A8	Sequence	Protein Group Accessions
High	GcTATLGNFAK	O89072
Programmed cell death 6-interacting protein OS=Mus musculus GN=Pdcd6ip PE=1 SV=3 - [PDC6I_MOUSE]	2.38788	1
A8	Sequence	Protein Group Accessions
High	LLDEEEATDNDLR	Q9WU78
Putative uncharacterized protein (Fragment) OS=Mus musculus GN=Tln1 PE=2 SV=1 - [Q3TBC3_MOUSE]	2.38681	1
A8	Sequence	Protein Group Accessions
High	LAQAAQSSVATITR	Q3TBC3
Putative E3 ubiquitin-protein ligase RING1a OS=Arabidopsis thaliana GN=RING1A PE=1 SV=2 - [RNG1A_ARATH]	2.37977	1
A8	Sequence	Protein Group Accessions
High	NKQIqASIAqISQR	Q9FKW0
Isoform 2 of Elongation factor Tu, mitochondrial OS=Mus musculus GN=Tufm - [EFTU_MOUSE]	2.37881	1
A8	Sequence	Protein Group Accessions
High	GITINAAHVEYSTAAR	Q8BFR5-2
Ephrin type-A receptor 6 OS=Mus musculus GN=Epha6 PE=2 SV=1 - [E9PUK8_MOUSE]	2.36441	1
A8	Sequence	Protein Group Accessions
High	NILVNSNLVcK	E9PUK8
Adenosylhomocysteinase (Fragment) OS=Mus musculus PE=2 SV=1 - [Q8BPI7_MOUSE]	2.35879	1
A8	Sequence	Protein Group Accessions
High	GISEETTTGVHNLYK	Q8BPI7
Uncharacterized protein OS=Mus musculus GN=Gm4204 PE=2 SV=1 - [J3QP68_MOUSE]	2.33746	1
A8	Sequence	Protein Group Accessions
High	FYEEVHDLER	J3QP68
Apoptosis inhibitor 5 OS=Mus musculus GN=Api5 PE=1 SV=2 - [API5_MOUSE]	2.32934	1
A8	Sequence	Protein Group Accessions
High	ELPQFATGENLPR	O35841
Putative uncharacterized protein (Fragment) OS=Mus musculus PE=2 SV=1 - [Q8C7C4_MOUSE]	2.28816	1
A8	Sequence	Protein Group Accessions
High	IKGEHPGLSIGDVAK	Q8C7C4
Isoform 2 of ATP-dependent RNA helicase DDX42 OS=Mus musculus GN=Ddx42 - [DDX42_MOUSE]	2.23591	1
A8	Sequence	Protein Group Accessions
High	SHFVAASLSNQK	Q810A7-2
Rpl17 protein OS=Mus musculus GN=Rpl17 PE=2 SV=1 - [Q6PHZ1_MOUSE]	2.21257	1
A8	Sequence	Protein Group Accessions
High	YSLDPENPTK	Q6PHZ1
Isoform Zeta of Lamina-associated polypeptide 2, isoforms alpha/zeta OS=Mus musculus GN=Tmpo - [LAP2A_MOUSE]	2.17427	1
A8	Sequence	Protein Group Accessions
High	YGVNPGPIVGTTR	Q61033-2
Transketolase OS=Mus musculus GN=Tkt PE=1 SV=1 - [TKT_MOUSE]	2.15249	1
A8	Sequence	Protein Group Accessions
High	ILATPPQEDAPSVDIANIR	P40142
General transcription factor II-I (Fragment) OS=Mus musculus GN=Gtf2i PE=4 SV=1 - [G3UYJ6_MOUSE]	2.14143	1
A8	Sequence	Protein Group Accessions
High	FAEALGSTEAK	G3UYJ6
Electron transfer flavoprotein subunit beta OS=Mus musculus GN=Etfb PE=1 SV=3 - [ETFB_MOUSE]	2.13118	1
A8	Sequence	Protein Group Accessions
High	EIDGGLETLR	Q9DCW4
Isoform 3 of General vesicular transport factor p115 OS=Mus musculus GN=Uso1 - [USO1_MOUSE]	2.12188	1
A8	Sequence	Protein Group Accessions
High	VLVSPTNPPGATSScQK	Q9Z1Z0-3
Isoform 2 of Cytosol aminopeptidase OS=Mus musculus GN=Lap3 - [AMPL_MOUSE]	2.10741	1
A8	Sequence	Protein Group Accessions
High	GVLFASGQNLAR	Q9CPY7-2
40S ribosomal protein S8 (Fragment) OS=Mus musculus PE=2 SV=1 - [Q9CRJ5_MOUSE]	2.09616	1
A8	Sequence	Protein Group Accessions
High	IIDVVYNASNNELVR	Q9CRJ5
Heterogeneous nuclear ribonucleoprotein Q OS=Mus musculus GN=Syncrip PE=2 SV=1 - [G3UXU5_MOUSE]	2.09328	1
A8	Sequence	Protein Group Accessions
High	TGYTLDVTTGQR	G3UXU5
Elongation factor 1-beta OS=Mus musculus GN=Eef1b PE=1 SV=5 - [EF1B_MOUSE]	2.08852	1
A8	Sequence	Protein Group Accessions
High	SIQADGLVWGSSK	O70251
Myeloid-associated differentiation marker OS=Mus musculus GN=Myadm PE=2 SV=2 - [MYADM_MOUSE]	2.08058	1
A8	Sequence	Protein Group Accessions
High	TTITTTTSSSTTVGSAR	O35682
Putative uncharacterized protein (Fragment) OS=Mus musculus GN=Ewsr1 PE=2 SV=1 - [Q9CRS5_MOUSE]	2.07967	1
A8	Sequence	Protein Group Accessions
High	GDATVSYEDPPTAK	Q9CRS5
Putative uncharacterized protein (Fragment) OS=Mus musculus GN=Ero1l PE=2 SV=1 - [Q3TXL0_MOUSE]	2.02019	1
A8	Sequence	Protein Group Accessions
High	LGAVDESLSEETQK	Q3TXL0
Inosine-5'-monophosphate dehydrogenase 2 OS=Mus musculus GN=Impdh2 PE=1 SV=2 - [IMDH2_MOUSE]	2.00804	2
A8	Sequence	Protein Group Accessions
High	VAQGVSGAVQDK	P24547
High	YFSEADKIK	P24547
Glucosidase 2 subunit beta OS=Mus musculus GN=Prkcsh PE=1 SV=1 - [GLU2B_MOUSE]	2.00684	1
A8	Sequence	Protein Group Accessions
High	YEQGTGcWQGPNR	O08795
Proliferation-associated protein 2G4 OS=Homo sapiens GN=PA2G4 PE=1 SV=3 - [PA2G4_HUMAN]	2.00361	1
A8	Sequence	Protein Group Accessions
High	TAENATSGETLEENEAGD	Q9UQ80
Coiled-coil and C2 domain-containing protein 1A OS=Mus musculus GN=Cc2d1a PE=2 SV=2 - [E9PX94_MOUSE]	1.96788	1
A8	Sequence	Protein Group Accessions
High	AQQQLAFLEGR	E9PX94
Putative uncharacterized protein (Fragment) OS=Mus musculus GN=Cul4b PE=2 SV=1 - [Q3TP81_MOUSE]	1.94866	1
A8	Sequence	Protein Group Accessions
High	ETVEEQASTTER	Q3TP81
Protein disulfide isomerase A3 (Fragment) OS=Spermophilus parryii PE=2 SV=1 - [Q2LDP6_SPEPA]	1.94343	1
A8	Sequence	Protein Group Accessions
High	MDATANDVPSPYEVR	Q2LDP6
Hsc70-interacting protein (Fragment) OS=Mus musculus GN=St13 PE=2 SV=1 - [E9Q1V0_MOUSE]	1.93967	1
A8	Sequence	Protein Group Accessions
High	AIDLFTDAIK	E9Q1V0
Multifunctional protein ADE2 (Fragment) OS=Mus musculus GN=Paics PE=2 SV=1 - [D3Z6P1_MOUSE]	1.89829	1
A8	Sequence	Protein Group Accessions
High	DQITAGNAAR	D3Z6P1
Protein SET (Fragment) OS=Mus musculus GN=Set PE=2 SV=1 - [A2BE93_MOUSE]	1.86435	1
A8	Sequence	Protein Group Accessions
High	EFHLNESGDPSSK	A2BE93
CTP synthase 1 OS=Mus musculus GN=Ctps1 PE=1 SV=2 - [PYRG1_MOUSE]	1.85125	1
A8	Sequence	Protein Group Accessions
High	FSDSYASVIK	P70698
Isoform 3 of Heterogeneous nuclear ribonucleoproteins A2/B1 OS=Mus musculus GN=Hnrnpa2b1 - [ROA2_MOUSE]	1.84837	1
A8	Sequence	Protein Group Accessions
High	GGGGNFGPGPGSNFR	O88569-3
Transaldolase OS=Homo sapiens GN=TALDO1 PE=1 SV=2 - [TALDO_HUMAN]	1.80898	1
A8	Sequence	Protein Group Accessions
High	ALAGcDFLTISPK	P37837
Eukaryotic translation initiation factor 3 subunit B OS=Mus musculus GN=Eif3b PE=1 SV=1 - [EIF3B_MOUSE]	1.80449	1
A8	Sequence	Protein Group Accessions
High	NLFNVVDcK	Q8JZQ9
Calnexin OS=Mus musculus GN=Canx PE=1 SV=1 - [CALX_MOUSE]	1.76551	1
A8	Sequence	Protein Group Accessions
High	APVPTGEVYFADSFDR	P35564
Importin-9 (Fragment) OS=Mus musculus GN=Ipo9 PE=4 SV=1 - [F6TLX3_MOUSE]	1.75943	1
A8	Sequence	Protein Group Accessions
High	LLQHGINADDKR	F6TLX3
Splicing factor 3A subunit 3 OS=Mus musculus GN=Sf3a3 PE=2 SV=2 - [SF3A3_MOUSE]	1.75227	1
A8	Sequence	Protein Group Accessions
High	SLESLDTSLFAK	Q9D554
X-ray repair cross-complementing protein 5 OS=Homo sapiens GN=XRCC5 PE=1 SV=3 - [XRCC5_HUMAN]	0	1
A8	Sequence	Protein Group Accessions
High	LGGHGPSFPLK	P13010
Glucose-6-phosphate isomerase OS=Mus musculus GN=Gpi1 PE=2 SV=1 - [B2RXT5_MOUSE]	0	1
A8	Sequence	Protein Group Accessions
High	TFTTQETITNAETAK	B2RXT5
Dystrophin OS=Mus musculus GN=Dmd PE=1 SV=3 - [DMD_MOUSE]	0	1
A8	Sequence	Protein Group Accessions
High	VIKSQRVMVGDLEDInEMIIK	P11531
Putative uncharacterized protein OS=Mus musculus GN=Erp44 PE=2 SV=1 - [Q3URM4_MOUSE]	0	1
A8	Sequence	Protein Group Accessions
High	VDcDQHSDIAQR	Q3URM4
Putative uncharacterized protein OS=Mus musculus GN=Galnt10 PE=2 SV=1 - [Q3TXV9_MOUSE]	0	1
A8	Sequence	Protein Group Accessions
High	LGTLGSPLR	Q3TXV9
Putative uncharacterized protein (Fragment) OS=Mus musculus GN=Srp72 PE=2 SV=1 - [Q9CS54_MOUSE]	0	1
A8	Sequence	Protein Group Accessions
High	GTQGATAGASSELDASK	Q9CS54
T-complex polypeptide 1 (Fragment) OS=Mus musculus GN=Tcp-1 PE=4 SV=1 - [Q62291_MOUSE]	0	1
A8	Sequence	Protein Group Accessions
High	IcDDELILIK	Q62291
